# Supplementary material for: Human Milk-Fed Piglets Have a Distinct Small Intestine and Circulatory Metabolome Profile Relative to That of Milk Formula-Fed Piglets
Source: mSystems. 2021 Feb 9;6(1):e01376-20. doi: 10.1128/mSystems.01376-20 (PMC7883546; doi:10.1128/mSystems.01376-20)
Supplement: DATA SET S1 [file mSystems.01376-20-sd001.xlsx]

## Sheet: Sheet1
Sheet1 - Relative abundance of metabolites impacted by human milk (n= 8) or milk formula (n=11) in the duodenum contents of piglets at postnatal day 21.
Animal ID	35	37	67	68	71	75	76	83	38	39	40	69	70	73	74	77	79	80	81
Label	Human milk	Human milk	Human milk	Human milk	Human milk	Human milk	Human milk	Human milk	Milk formula	Milk formula	Milk formula	Milk formula	Milk formula	Milk formula	Milk formula	Milk formula	Milk formula	Milk formula	Milk formula
xylulose	1.31058	-0.433628	-2.07924	-1.36434	0.407499	-0.439589	0.918996	-1.83928	1.2278	1.33352	0.00404343	-0.674677	0.352838	0.56275	-0.147066	0.413633	0.914715	-0.261998	-0.206557
xylose	-0.00602425	-0.28652	-0.779449	-1.75578	0.44384	-1.46407	-0.934564	-0.402633	0.93731	2.68803	0.4326	0.244278	-1.02261	0.613975	0.202586	-0.121234	0.983056	0.236132	-0.00891815
xylonolactone	-0.402569	-0.0909381	-1.2848	0.136664	0.878058	0.0219667	-1.87017	-0.886596	0.265989	0.747323	0.409459	1.67432	2.19621	0.339185	0.409999	-0.500997	-0.0343203	-0.750713	-1.25807
xylitol	-0.18784	-0.237967	-0.521092	-2.32566	0.525581	0.302653	-0.656908	0.903658	1.17243	-1.3716	-1.12446	-0.200843	0.044482	0.416655	0.816824	1.38341	1.74871	-0.340844	-0.347196
xanthurenic acid	0.286218	0.217275	-0.143632	-0.858819	0.759943	-1.66968	-2.32819	0.797104	0.0907081	-0.364601	0.284424	0.792494	1.10377	0.616586	0.318809	0.734214	1.16952	-0.00771459	-1.79843
xanthosine	1.15658	-1.15374	-0.216077	-1.26189	1.39923	-0.818661	-1.36506	-0.554599	1.04832	-0.488767	-1.27849	0.358888	1.0393	1.86191	0.762522	-0.435232	0.479726	-0.0416564	-0.492294
xanthine	2.1263	-0.670288	-0.760591	-1.87455	0.063869	-0.62328	0.224064	-1.07997	0.365394	1.09318	-1.21016	0.604614	0.874795	-0.423446	0.918241	1.03107	0.664825	-0.66517	-0.65889
valine	-1.45352	1.23032	1.46663	0.884169	-1.47304	1.15457	-0.198829	0.659491	-1.29404	-0.0889181	0.26447	-0.602537	-0.627672	-1.38255	0.316408	-0.489071	-0.554119	1.06169	1.12655
urocanic acid	0.63435	-0.591336	-1.01596	-1.29357	-0.56091	-0.559513	-0.355404	-0.0908445	1.35414	0.240349	-1.35278	1.09342	-0.0390194	1.01876	1.02081	-0.343172	2.23247	-0.099461	-1.29234
uridine	-1.00669	-1.40211	-1.39241	-0.70702	1.29449	-0.960192	-0.397271	-0.82163	0.917716	-0.524503	0.155414	1.58722	1.89837	0.554315	0.809187	0.469011	-0.803821	0.11852	0.211414
uric acid	0.15894	-0.995936	-0.508807	0.0923088	-1.257	-0.771492	-1.63053	0.154335	1.17078	1.96615	1.78426	0.763889	0.784848	0.180653	-0.0152792	-0.0336616	0.227064	-0.967822	-1.1027
urea	0.0908547	0.583903	0.225606	0.48901	1.076	-0.401456	-1.54683	1.88581	0.512979	-2.37832	0.340047	0.659729	0.48048	-0.470766	-0.961694	-0.117763	0.944312	-0.291942	-1.11996
uracil	-0.0500777	-0.252231	-0.960662	-2.45027	0.226375	-1.15067	-1.20844	-0.147041	0.334258	-1.14472	0.372211	1.28456	1.51909	0.679861	0.348393	1.01823	0.860571	0.434311	0.28625
UDP-N-acetylglucosamine	-1.16825	0.113088	0.554178	-0.466947	0.923156	-0.857999	-1.92803	1.10935	0.517075	-1.98128	0.686101	0.273109	0.0133105	0.889398	-0.086019	1.40954	1.12739	-0.819591	-0.307572
UDP-glucuronic acid	-0.0235293	-0.969931	-0.827311	-0.412144	0.479375	-1.74317	-1.32143	-0.400778	0.900803	-0.116238	1.08751	1.92186	2.01314	0.42549	0.543448	-0.0754425	-0.29259	-0.577356	-0.61171
tyrosine	-0.546442	1.1267	0.958079	1.13799	-1.53246	1.24426	0.215205	0.845558	-1.18806	0.908582	0.488443	-0.99402	-1.15217	-1.20338	-0.0941417	-0.653946	-1.22379	0.787994	0.87561
tryptophan	-0.933662	0.851366	1.10625	1.23802	-1.33947	1.09377	0.458232	0.830846	-1.2175	0.972889	0.595678	-0.914691	-0.982776	-1.20147	-0.10684	-1.02088	-1.11537	0.778911	0.906691
triethanolamine	2.31781	-0.586188	-0.799402	-1.13394	0.321048	-0.124822	-0.721085	-0.298951	2.19189	-0.519769	-0.919811	-0.531692	-0.00200547	-0.00551965	-0.740087	-0.861877	1.16465	0.619346	0.630392
trans-4-hydroxyproline	2.41627	-0.133918	-0.348089	0.971359	0.268588	0.0866877	-0.471929	0.377655	-0.387779	-0.209644	-0.164469	-1.97981	-1.73757	0.596573	0.571927	0.782796	0.318439	-1.37817	0.421077
tocopherol gamma-	-0.735352	-0.897088	-0.0285947	-0.744235	-0.579067	-1.70466	-0.410244	-0.46104	-0.137955	2.061	1.22756	0.610933	1.36518	0.632848	1.23868	-0.47524	0.78785	-0.598272	-1.15231
tocopherol delta-	-1.16085	-0.875207	-0.160489	-0.575251	0.756249	-1.22137	-2.04551	0.516655	0.521578	-0.787091	-0.00792282	0.936764	1.14166	0.672859	0.03674	0.374153	2.28334	-0.0414702	-0.364845
tocopherol beta	-1.00803	-0.872639	-0.755974	-1.3683	0.461495	-1.00055	-0.522128	0.67846	-0.232526	2.1213	1.21982	0.563982	0.802788	1.32692	0.34167	0.190523	0.305463	-0.749504	-1.50277
thymine	-1.53393	0.929308	-0.512781	1.90457	-0.0631975	-0.196516	-1.24876	-0.182852	-0.337569	0.712058	0.290639	1.70303	1.21781	-1.1718	0.538692	-1.35674	-0.810886	0.068863	0.050058
thymidine-5-phosphate	-1.27809	0.818711	-0.0748044	0.0562529	0.232241	-0.702862	-0.519542	0.697854	-0.404591	-0.0435666	-2.99219	1.14039	0.255909	-0.455451	0.00273387	0.575142	1.61358	0.834565	0.243712
thymidine	-1.26066	0.885257	-1.11522	1.59567	0.378464	-0.127275	-0.991074	-0.282844	-0.165381	0.749171	1.05401	1.41061	1.26936	-1.31355	0.233778	-1.51791	-1.08715	0.206793	0.0779479
threonine	-0.0709282	1.31733	1.15599	0.868985	-1.51874	1.64425	-0.575196	-0.152713	-0.259999	0.364909	-0.271885	-1.66139	-1.32035	-0.915982	0.523087	-0.475299	-0.726842	0.980707	1.09407
threonic acid	-1.83464	-0.229541	-0.166542	-1.05507	-0.699759	-1.44233	-1.22911	0.413778	0.463046	-0.976963	1.11217	1.61123	1.15166	0.918867	0.246179	-0.168772	1.08964	0.857828	-0.0616732
threitol	-0.401339	-0.45886	-0.707053	-0.320145	0.335804	-1.30111	-0.988901	-0.281699	0.103066	-0.302698	0.22155	0.0885748	2.44632	0.186018	-0.0643044	0.0116687	2.68207	-0.683778	-0.565182
tetracosane	-0.131765	-0.332184	-0.39577	-1.01226	1.33195	-1.3571	-1.3077	0.529687	0.514248	-1.91756	-0.303671	1.17305	0.690501	0.922392	0.507033	0.761051	1.59052	-0.32768	-0.934742
taurine	1.3222	0.228351	0.565601	0.104051	-1.05474	1.4064	0.797365	0.0373442	-1.19689	0.0241377	-1.70565	-1.38951	-1.3262	-0.310538	1.22082	1.02703	-0.896975	0.624601	0.522597
tartaric acid	0.0112609	-0.576076	0.379256	-1.03591	0.945011	-0.614981	-2.51189	-0.594171	1.24383	1.18014	0.323997	1.11769	-1.48524	1.07636	0.485313	0.0541782	0.633691	-0.219842	-0.412614
sulfuric acid	-0.777007	-0.542723	-0.13661	-0.183542	2.12885	-0.90213	-1.55375	-0.3553	1.2377	-0.815219	0.907364	1.0064	1.21164	0.965255	0.552609	-0.898523	-0.225346	-0.452369	-1.16729
sucrose	-0.879802	0.403763	-0.21404	-0.468986	-0.248093	-1.29655	1.43114	-1.17274	0.50884	1.05363	-1.64334	-0.400912	0.139429	0.932741	-0.584201	1.19004	2.04918	-0.0575872	-0.742512
succinic acid	-0.802029	-0.56184	0.55014	0.281056	-0.533133	-1.90641	-1.22748	0.885861	1.30428	0.744259	1.1535	-0.755073	-0.503842	1.39645	0.861459	0.36228	0.821109	-1.4816	-0.589002
succinate semialdehyde	-0.85605	0.149297	0.0726684	-0.418243	1.11332	-1.33473	-1.4393	0.385317	0.681718	-1.39565	0.355842	0.956789	0.0667707	1.17467	-0.653982	0.494514	2.14383	-0.202365	-1.29441
stearic acid	0.238457	-0.33255	-1.16281	-1.48887	1.12765	-1.72635	0.131082	-0.0969955	0.344965	-1.17256	-0.136755	1.42758	1.71819	0.902634	0.358231	0.303754	1.01949	-0.309812	-1.14533
squalene	-0.519732	-0.436138	-0.472594	1.3165	-0.245879	-1.04098	0.609579	0.00694809	-0.822556	-0.713125	-0.132956	-0.168933	1.96388	1.8118	1.77245	-0.737864	-0.254945	-1.15828	-0.777176
spermidine	0.0584122	0.127612	-1.26186	-0.193539	3.45419	0.247226	0.529187	-0.0998164	-0.138562	1.00542	-0.759744	-0.670679	-0.63091	-0.804572	-0.666566	-0.330454	-0.299969	0.554652	-0.120033
sorbitol	0.223331	-0.545619	-0.884104	-0.70864	-0.846108	-1.3483	-0.947846	-0.583782	0.813284	1.10857	0.955789	2.0817	2.04173	0.463678	-0.794286	-0.1471	0.00291953	-0.319719	-0.565495
sophorose	0.169901	-0.555288	-1.05131	-0.0357415	0.666685	-1.48544	-0.480343	-0.0638715	0.1013	0.710134	-0.327153	0.730187	0.287272	2.6401	0.437888	-0.956651	1.33271	-0.652748	-1.46764
shikimic acid	0.0199982	2.19977	-1.29364	0.00536376	0.862943	-0.296334	-1.57007	1.50349	-0.395055	1.54471	0.869788	-0.390027	0.157468	-0.977516	-0.258873	-0.863339	-0.160208	-0.162673	-0.795795
serotonin	-1.91543	-0.366649	-1.04497	-0.379279	0.838722	-1.86588	-0.211634	-0.591427	1.36975	0.5878	-0.60917	-0.104387	-0.333603	1.24263	1.42812	0.559683	0.774882	1.00909	-0.388244
serine	0.0442293	0.945772	0.682686	1.11385	-1.71585	1.23825	0.342006	1.06481	-1.26143	1.40495	-0.000661174	-0.779575	-0.844177	-1.20622	-0.282133	-1.40973	-0.640852	0.639831	0.664244
salicylic acid	0.137947	-0.404348	-0.526743	-0.677257	0.90447	-1.21983	-2.1409	0.348663	0.512527	-1.42524	-0.228055	1.36727	1.19602	0.805018	-0.183451	0.552015	1.68286	0.0739179	-0.774881
salicylaldehyde	0.0874449	-0.759261	-0.365588	-0.497826	1.11887	-1.36373	-2.04228	0.2203	0.843409	0.68958	-0.213057	0.749074	0.0095525	0.456966	0.071058	-0.112184	2.57031	-0.671124	-0.791508
ribose	0.295252	-0.457567	-1.35903	-1.99858	1.32478	-0.396626	0.395739	-1.61649	1.21648	1.28262	-1.30932	0.575001	0.508152	0.797091	0.840947	0.506548	-0.0730374	-0.210717	-0.321243
ribonic acid	0.45179	-0.275372	-1.51808	-1.4032	0.770222	-2.32062	-0.196494	-0.721951	0.794757	1.57968	0.903462	0.297853	0.779924	0.355553	0.221861	0.633235	0.898762	-0.401478	-0.849909
ribitol	0.206242	0.918019	-0.976243	-3.04339	0.61287	-0.560378	0.281476	0.343049	1.24486	-0.781584	-0.311414	0.234717	0.107218	-0.288989	0.812958	-0.731785	1.51129	0.0760622	0.345028
raffinose	-0.357558	0.0783902	-0.300859	-0.739384	0.593028	-2.35615	-0.338279	0.201337	0.652816	2.20877	0.324073	0.771764	-0.0925038	-0.0254256	-0.817123	1.12927	0.929085	-1.48639	-0.374866
quinolinic acid	-1.22994	-0.875819	-0.267864	0.158498	1.19837	-1.50561	-1.52727	-0.606237	1.39266	1.87904	0.681872	0.115092	-0.178812	0.752746	0.377803	0.207678	1.06727	-0.866256	-0.773219
pyruvic acid	-0.478358	-0.342737	-0.744807	-1.50739	0.402152	-1.18945	-1.56943	-0.0781151	1.44934	-0.257231	-0.394438	0.409951	0.438775	1.10795	0.596971	1.21913	2.08819	-0.627777	-0.522735
pyrrole-2-carboxylic acid	0.123754	-0.16414	-0.237895	-0.939601	0.93536	-0.990168	-1.85295	1.016	1.10227	-0.231137	-1.14341	0.884302	0.337935	1.36824	0.205493	0.42506	1.41588	-0.587548	-1.66745
putrescine	-1.09615	1.4157	1.05149	0.950147	-1.28522	0.688372	0.0521216	1.63127	-1.35552	0.140089	0.495582	-0.51974	-0.306296	-0.850051	-1.07329	-1.11492	-0.665613	1.29023	0.551815
p-tolyl glucuronide	0.242528	-1.50176	0.408483	-1.09	-0.308976	-1.19715	-1.27425	0.346464	2.05703	-0.0318605	1.75245	0.629418	0.312572	0.601859	-0.808132	0.206287	1.02191	-0.34813	-1.01874
pseudo-uridine	1.12606	0.0175288	-0.00687019	-0.371962	1.08987	-1.62024	-1.96582	0.200321	0.906908	-0.575728	-0.0459617	1.26163	1.20042	0.68327	0.362084	-0.0245952	0.524507	-1.39726	-1.36416
propane-1,3-diol	-0.392438	-0.348566	-0.100327	-0.45144	0.766832	-1.41955	-1.80125	1.21762	0.614111	-1.53991	0.0992948	0.971503	0.841922	0.843577	0.176665	0.5018	1.77297	-0.658273	-1.09455
proline	0.0617382	0.912512	0.779158	0.813209	-1.64947	1.2488	0.828071	0.00577803	-1.45398	1.07358	0.204902	-1.41001	-1.58287	-1.0087	0.0191892	-0.240663	-0.486559	0.806279	1.07904
piperidone	-0.0284486	0.995753	-1.37616	0.904831	-0.35444	0.442546	-1.22058	-0.46779	-1.17261	-1.33044	0.00540852	-0.703335	1.67274	1.58719	1.3291	-0.119429	0.898114	-0.810726	-0.251721
pipecolinic acid	0.215859	-0.665616	0.629336	-1.2006	-0.229582	0.154498	-0.802893	0.244051	0.862825	-3.05826	-0.0363172	0.288758	-0.260873	1.08779	0.604473	0.891313	1.49092	-0.270131	0.0544454
pipecolic acid	0.283977	-0.485668	0.644998	-2.56353	-0.104952	0.230401	-0.605528	0.308593	0.848864	-2.1863	0.0637941	0.234097	-0.611025	1.04529	0.623289	0.873738	1.39728	-0.140357	0.143042
pinitol	-0.924541	-0.401672	0.904935	-1.36607	0.757253	-1.4571	-0.711808	0.953972	1.12857	-0.532978	0.893755	0.43281	-0.969691	0.38648	-0.217735	1.84055	1.16242	-0.948854	-0.930293
pimelic acid	0.938978	1.00519	0.217111	-0.856802	0.0826824	-1.26058	-1.26574	1.45839	-1.65609	-1.73388	0.371379	0.750608	0.170343	0.114481	-0.233893	0.769971	1.59996	0.0725344	-0.544644
phytosphingosine	-0.131868	-0.714642	-0.829443	-1.16445	0.306483	-0.698121	0.484913	-0.844461	0.936627	2.7325	-0.0146996	-0.629064	-0.847397	0.786381	0.00232367	0.610478	1.4731	-0.400994	-1.05767
phytanic acid	0.253431	0.315917	-0.780423	-0.98563	-0.0653859	-1.21966	2.63139	0.191933	0.766533	-1.84674	0.696805	0.819823	0.0487653	-0.0447992	-0.293672	-0.196213	1.15635	-0.467656	-0.980763
p-hydroxylphenyllactic acid	-0.206444	-0.420948	-0.316106	-0.724464	1.10362	-0.612955	-1.69435	0.383645	0.138944	3.0192	-0.401695	0.657814	0.495171	0.365376	-0.0339499	-0.129579	0.452343	-0.865523	-1.2101
phthalic acid	-0.0175416	-0.191693	-0.275167	-2.04684	0.628855	0.234614	-0.683958	0.805861	1.16276	-1.32593	-0.645593	0.237987	0.125007	0.440341	0.832039	1.26337	1.60959	-1.83134	-0.322368
phosphoethanolamine	0.67067	-0.421473	-1.86677	-1.88981	1.38617	-1.24776	-0.102086	-0.499424	1.35727	0.1807	-0.367806	0.796014	0.671548	1.38368	0.44152	-0.592889	0.639652	0.214068	-0.753268
phosphoenolpyruvate	-1.26176	0.59007	1.13066	0.493252	-0.673126	2.07677	0.611726	-0.31711	-0.00321214	0.615284	-1.51255	-0.834343	-0.365845	-0.746031	-0.2917	-1.63864	-0.0634563	0.905319	1.28471
phosphate	0.520921	-0.744516	-1.15749	-1.75636	1.10053	-0.91645	-0.95119	-0.336903	0.956547	-1.06175	-0.968826	1.27577	1.40815	0.815488	0.817573	0.977787	0.72851	-0.258184	-0.449613
phenylalanine	-0.762163	1.13912	0.976096	1.26939	-1.24518	1.16768	0.157017	1.02138	-1.16345	0.845297	0.608625	-0.740475	-0.881783	-1.25979	-0.0458969	-0.836055	-1.61072	0.644637	0.716275
phenylacetic acid	-0.113559	-0.156728	-0.307509	-0.667079	1.03435	-1.35357	-1.76375	0.811721	0.592387	-1.73786	-0.255253	0.588031	0.757661	0.880277	0.216655	0.979507	1.89708	-0.57532	-0.827039
phenaceturic acid	-0.204922	1.36713	0.376476	1.23533	-0.273324	0.308982	0.332011	1.5976	-1.01293	0.426463	1.13757	-0.108046	0.0240828	-2.65473	-0.121951	-0.772464	-0.982599	-0.00421341	-0.670464
pentose	-0.792346	0.316194	0.0101574	0.47009	-0.178936	-0.496287	-1.29262	0.698819	0.140305	3.48245	0.389141	0.180372	-0.177437	-1.0106	0.0269223	-0.238425	-0.223558	-0.283624	-1.02063
pentitol	-0.871458	0.0929021	-0.617946	-0.39418	1.03905	-1.9489	-1.31839	0.535387	1.06233	-1.72308	0.066871	1.12893	0.862942	0.771676	0.495027	1.24875	0.504547	0.0711961	-1.00566
pentadecanoic acid	0.611799	0.265714	-0.758703	-0.600895	0.584014	-2.38924	0.541304	0.405973	0.200765	-0.973182	-0.347845	1.4225	1.3131	0.568111	0.00624449	-0.569016	1.60583	-0.5895	-1.29697
p-cresol	-0.792755	-0.494538	-1.12255	-0.191612	1.10469	-1.67443	-1.33047	0.410825	0.903114	-1.40132	0.205047	0.593844	1.33543	0.645846	0.825292	0.95152	1.38903	-0.845948	-0.511022
parabanic acid	-0.167431	0.484276	0.135679	0.141338	0.412581	-3.00466	-1.12213	0.662548	1.37986	-0.336695	-0.362525	0.579371	-0.123061	0.804699	0.332662	0.620788	0.546938	0.597834	-1.58207
pantothenic acid	1.11164	-2.22703	-0.760317	-1.26304	1.49524	-1.00145	0.529406	-0.556414	-0.342089	0.0715338	-0.610456	-0.186344	0.525686	0.805348	1.18279	1.07875	1.07018	-0.134677	-0.788763
panose	-0.494651	0.28716	-0.910185	0.187559	0.693382	-2.13451	-1.03258	0.350301	0.505796	1.16579	-0.244443	0.864957	1.57501	0.779394	0.733423	0.171047	0.433221	-1.3576	-1.57307
palmitoleic acid	0.465355	-0.214049	-0.989646	-0.869964	0.865958	-1.40832	2.70456	-0.0796099	-0.430028	-1.41185	-0.284804	1.02783	0.716454	0.265449	0.0164797	0.309205	0.865818	-0.738293	-0.810548
palmitic acid	0.38734	-0.213099	-0.98633	-1.37775	1.06575	-1.71008	0.643638	-0.0587109	0.380603	-1.67105	-0.15768	1.39696	1.54342	0.822739	0.200327	0.235731	0.984426	-0.347075	-1.13915
oxoproline	1.72855	-0.187629	-0.179295	0.406249	1.40203	0.225402	-0.540922	-0.162499	0.164649	0.57529	-0.53849	-2.13688	-1.61171	1.52471	0.169825	-0.101937	0.933138	-0.869617	-0.800867
oxalic acid	0.900315	-1.55376	-0.700753	-0.590284	1.42451	-1.46193	-0.695434	-0.738511	0.67315	0.309042	1.3303	0.917101	0.797338	0.665494	1.33116	-0.0347784	-0.376784	-0.801879	-1.3943
orotic acid	1.77661	-1.27125	-1.03044	-0.939866	0.42292	-0.658795	-0.422671	-0.230511	0.349765	1.40534	0.0826729	0.272527	-1.75623	0.926469	-0.00124929	-0.111426	1.99405	-0.375103	-0.432806
ornithine	-0.333322	0.742396	0.876633	0.998257	-1.21358	1.70074	0.478943	0.450014	-1.06901	0.59814	0.0303485	-1.13339	-1.3726	-1.22761	-0.240616	-0.821557	-0.892909	0.971654	1.45746
O-phosphoserine	-0.0689632	0.00896239	0.163236	-0.532405	1.01587	-1.14461	-2.30173	0.965018	0.444211	-1.47682	0.998359	0.257486	-0.39639	0.752886	-0.123533	1.53968	1.24253	-0.91251	-0.431288
oleic acid	-0.447265	-0.546439	-0.900007	-0.993186	-0.200731	-0.507609	2.43562	0.497784	-0.845597	1.25036	1.98273	-0.237732	0.0310837	-0.518114	-0.51466	-0.525511	1.20729	-0.511118	-0.656902
oleamide	0.597604	2.19109	-1.29841	-0.849933	-1.12646	-1.02072	0.00377547	0.878457	0.364033	-0.375147	0.323665	1.48538	0.876931	-1.00785	-0.188331	0.943962	0.200052	-0.900525	-1.09757
octadecanol	-0.126854	-0.206382	-0.244583	-0.746727	0.552696	-1.80264	-1.42393	0.651215	0.689516	-1.71404	-0.226149	0.81813	1.11732	0.85084	0.480063	0.538897	1.97978	-0.411865	-0.775278
norvaline	-0.375141	-0.112602	-0.142985	-0.351208	0.893984	-1.46507	-1.7868	1.03093	0.803509	-1.89369	-0.115321	0.530311	1.09484	0.777129	0.372175	0.76578	1.47927	-0.500569	-1.00455
nicotinic acid	1.09201	-0.859995	-0.951708	-0.98878	-0.10717	-1.41015	0.418981	-0.0783187	-0.118624	2.52644	-0.641652	-0.121236	-0.134807	0.0898359	-0.0319741	-0.4587	2.19561	-0.338243	-0.0815205
nicotinamide	0.947873	-1.9803	-1.15783	-1.40822	1.36922	-0.805013	-0.0308218	-0.56103	0.950204	-0.503645	-1.13594	0.534447	0.768081	1.03225	1.02884	1.02907	0.519493	-0.477706	-0.118959
N-acetylputrescine	-1.14327	0.615746	1.08577	0.896402	-0.961398	1.29769	1.78934	0.39654	-1.88536	-0.452543	0.909141	-1.27306	-0.028044	-0.686405	-0.343116	-0.309394	-0.684228	0.980848	-0.204649
N-acetylornithine	-1.26568	0.210127	-0.368286	-0.905078	-0.507286	-0.529191	-1.56385	0.312607	0.436741	-1.09425	0.676466	1.55672	-0.434329	0.928559	-0.153566	0.947635	2.30557	0.275019	-0.827929
N-acetylmannosamine	1.36424	0.437131	-1.47882	-1.40937	1.11619	0.741083	0.697727	-1.37787	-0.9191	0.834997	0.531492	-1.12383	-0.254902	-1.03364	0.79422	-0.994989	1.15128	0.4629	0.461257
N-acetylglycine	-0.531933	0.430587	0.438992	0.477081	-0.50836	0.426755	3.09131	0.378741	-0.485454	-0.0550503	0.123937	-1.87461	-1.67592	-0.44811	-0.0520356	-0.191428	-0.0822216	0.305505	0.232212
N-acetylglutamate	-0.00385013	0.259124	-0.541312	-1.15308	1.72299	-1.63005	-0.7754	1.02395	1.79623	0.411121	0.434705	-1.45385	-0.843948	0.486194	0.345103	0.229914	1.09898	-0.606703	-0.800119
N-acetyl-D-tryptophan	0.131681	-0.519828	-0.378223	-0.245624	1.28986	-0.767287	-1.87255	-0.0600591	0.694735	-1.67073	-0.301747	1.17885	1.10807	0.424666	0.81216	0.239213	1.46068	0.124684	-1.64854
N-acetyl-D-galactosamine	0.920044	-0.76781	-1.29653	-1.42857	1.0574	-0.841776	0.342385	-0.433693	1.07159	0.0992004	0.375664	0.899033	0.915204	0.809025	0.865869	0.921404	-2.02842	-1.12868	-0.351353
N-acetylaspartic acid	-0.766787	-1.39482	0.304498	-0.880422	-1.28188	-1.94463	1.77234	0.421157	0.960395	0.321666	1.3698	0.612804	0.25964	0.209079	1.29464	-0.257301	-0.0838824	-0.0725867	-0.843727
myristic acid	-0.147534	-0.597662	-0.460305	-1.45291	0.269814	-1.48144	2.73765	-0.407904	0.0725079	-1.30098	0.550585	0.779089	0.660532	0.749944	0.239648	-0.475438	1.04462	-0.185287	-0.594938
myo-inositol	2.1303	-1.16155	-1.12093	-0.417003	1.24552	-0.0409365	-0.217182	-0.953994	1.00698	0.290925	-0.859606	-0.582259	-0.502071	1.20095	0.112455	0.575586	1.35384	-1.04312	-1.0179
mucic acid	0.00578146	0.0135831	0.495006	-0.354617	1.60652	-1.53611	-1.63929	-0.303453	0.60639	-1.47847	-0.0551237	0.282258	0.212158	0.569903	0.341678	0.174199	2.36382	-0.253504	-1.05073
monomyristin	0.0140068	0.0623874	-1.41861	-0.905828	0.554051	-0.746272	3.20258	-0.542572	-0.388989	-0.613429	0.828313	0.292962	0.181997	0.536974	0.261483	-0.479597	0.573319	-1.20742	-0.205359
methylmalonic acid	-1.70484	1.20853	1.48331	0.766651	-1.31714	1.13137	-0.539343	0.561568	-1.24419	-0.429801	0.222187	-0.469659	-0.532328	-1.40826	0.165614	-0.577695	0.541704	1.01988	1.12244
methylmaleic acid	-0.376973	0.0639686	-0.196852	-0.314301	0.181211	-1.27141	-2.14545	0.838432	1.01419	-1.34631	-0.359695	0.586912	1.13241	0.989428	0.754771	0.119964	1.81911	-0.442774	-1.04664
methionine sulfoxide	-0.77278	1.26141	1.05526	0.987729	-1.5365	0.738227	0.0327085	1.47942	-1.44774	0.193081	0.59226	-0.268246	-1.03235	-1.16263	-0.623462	-0.962001	-0.504615	1.25325	0.716981
methionine	-0.288755	0.767291	0.989401	1.27788	-0.887751	1.60406	0.391479	-0.139334	-0.972569	1.17511	0.0657508	-1.63875	-0.708338	-1.41044	0.482525	-0.215911	-1.51905	-0.0153553	1.04275
methanolphosphate	0.546672	-0.923218	-1.21421	-1.03199	1.17196	-1.04055	0.339239	-1.02938	0.681766	-0.300785	-0.114837	1.76222	2.2961	-0.560521	0.866387	-0.0903092	-0.330794	-0.408835	-0.618912
melibiose	-0.689754	-0.341505	-0.574731	-1.28456	-0.197576	-1.24959	-1.77528	0.359326	0.788901	0.328851	-0.274094	0.522721	0.415388	2.6988	0.334212	0.972519	0.699596	-0.679085	-0.0541434
melezitose	-0.0661781	-1.09938	-1.06152	-0.268539	0.120159	-0.597353	-1.78204	-0.130251	0.299451	3.08897	0.511763	0.657773	0.0265179	0.227751	-0.369198	-0.0873032	1.1371	-0.413463	-0.194258
mannose	1.83543	-0.305609	-1.71738	-1.57117	0.991593	-0.590297	-0.103637	-1.74026	1.14031	0.379001	-0.791715	0.589679	0.58682	1.15857	0.535496	0.0786952	0.267808	-0.409032	-0.334305
maltotriose	-0.549304	-0.81565	-0.549795	-1.02753	0.329338	-1.43301	-1.29196	-0.139574	0.194552	2.67893	-0.327539	-0.0807059	0.539863	1.49767	-0.567219	0.770302	0.969574	0.109293	-0.307228
maltose	-0.322013	0.313027	-0.569764	-0.699907	-0.184814	-2.0101	2.64126	-0.176298	-0.125517	0.16864	1.82464	-0.0423491	0.904258	0.440973	-0.657134	-0.648123	0.24059	-0.584382	-0.512982
maltitol	-1.05292	-1.53431	-0.580458	-0.839933	-0.240376	-1.28007	-0.706987	0.171543	-0.206979	0.251887	0.167084	-0.140922	0.253279	2.8772	0.232712	0.876666	1.36599	0.124967	0.261635
malonic acid	0.118308	-0.166304	-0.440051	-0.690707	0.823018	-1.42672	-1.68344	0.691266	0.724468	-1.8065	0.0936133	1.07911	1.2065	0.440246	-0.11877	0.702518	1.77532	-0.41718	-0.9047
malic acid	1.01726	-0.766869	-1.54803	-2.09524	1.05877	0.0526587	0.377447	-1.59563	0.345335	0.179357	-1.53409	0.539588	0.677576	0.129268	0.364257	1.08505	0.923166	0.521801	0.268348
maleimide	-0.526025	1.29459	0.238293	-0.665345	-0.714616	0.257657	-2.38522	1.35351	0.472317	0.582515	0.483958	-1.45669	-1.27422	0.0754454	1.01705	0.12384	1.2657	0.274821	-0.417576
lyxose	-0.52423	-0.227281	-0.746406	-0.96145	1.11874	-1.32796	-0.298535	-0.125565	-0.345967	-0.172626	-0.281736	2.13518	2.36818	0.0261738	0.550611	0.374931	0.334425	-0.547413	-1.34908
lyxitol	2.1776	-0.342321	-0.317722	-1.05034	0.0456354	-2.05186	-1.33332	0.803105	0.864551	0.31924	0.638385	-0.273642	-0.113393	0.326739	0.0727646	0.450219	1.48258	-0.883687	-0.814531
lysine	-0.930641	0.936193	1.02323	1.27473	-1.3252	1.30888	0.23454	1.00078	-0.897027	0.976174	0.137797	-1.04006	-1.23564	-1.23205	-0.269026	-0.682988	-1.03515	0.929715	0.82574
linolenic acid	-0.796073	0.156549	-0.315717	-1.46116	1.21483	-1.01356	0.741083	-1.57458	-0.736516	-0.209303	1.30203	0.599538	-0.3186	-0.0824182	1.6722	-0.722126	-0.120793	1.85905	-0.194435
linoleic acid	-0.679288	-0.939778	-1.53223	-0.798198	0.278724	-0.112261	1.84768	-1.48636	-0.758963	-0.0400764	0.533502	1.25686	1.6645	-0.542133	0.819636	-0.469015	-0.586198	0.881086	0.662509
lignoceric acid	0.132932	-0.40482	-0.743195	-0.672415	0.214681	-1.6726	0.936442	-0.554461	0.0228475	1.11898	1.63729	-0.0557086	1.84792	1.40187	-1.30829	-0.0801358	-1.06184	0.0297598	-0.789275
levoinositol	1.53541	-0.854515	-0.904923	-0.395617	1.12593	-0.79272	-1.88386	-0.181194	0.940894	0.415827	0.115749	0.15217	-0.409611	1.03664	0.149927	0.553084	1.74353	-1.16657	-1.18015
leucine	-0.750235	1.07656	1.12562	1.33756	-1.55784	1.1756	0.19615	1.08266	-1.36552	0.585948	0.53547	-0.788768	-0.977875	-1.36315	-0.178489	-0.737978	-0.820122	0.650029	0.774372
lactobionic acid	-0.679662	0.0202407	-1.1116	0.29059	-0.94763	-1.63038	0.360478	-1.40503	-0.945464	1.46967	-0.156994	-0.117692	1.27276	1.32085	0.859902	1.30529	0.219724	0.832211	-0.957273
lactitol	-0.45445	-1.07613	-0.887673	-1.24919	0.632963	-0.824345	-1.04458	0.127964	0.136241	1.07803	-0.600145	-0.0368364	2.19577	1.5776	-0.594733	0.00700483	1.46613	0.33915	-0.792762
lactic acid	0.844859	-0.38795	-0.172341	-0.321325	0.863733	-0.830148	-0.852538	-0.0222027	1.15461	-0.644592	0.34956	0.556051	-3.07818	1.05043	0.487522	0.839359	0.917719	-0.456581	-0.297978
kynurenic acid	1.68292	-0.794051	-2.0422	0.226047	1.18518	0.394995	-0.742107	-1.32231	1.06322	0.581953	-1.52818	0.0791381	-0.247697	1.14393	0.496855	0.789588	-0.568753	-0.229617	-0.168921
isothreonic acid	0.305654	0.0256414	-0.584465	-0.306314	0.603478	-1.27589	-2.05363	-0.489584	0.826218	-0.85995	0.616851	1.42594	2.06937	0.78516	-0.227441	-0.417111	0.998714	-0.828192	-0.614451
isopropylbenzene	0.216229	-0.215492	-1.3914	-1.24093	1.23472	-1.352	-0.227334	-0.229179	0.541119	-1.55758	-0.0596332	1.27329	1.87046	0.530392	0.37726	0.395035	1.23357	-0.536951	-0.861574
isomaltose	-0.706091	-1.42738	-0.98292	-1.06445	0.651378	-2.04245	0.935729	-0.0647556	0.659881	1.04326	-0.378319	0.665328	-0.33702	2.0596	0.337737	0.527916	0.867708	-0.353587	-0.391558
isolinoleic acid	-0.775692	0.32756	0.388706	1.03426	-1.37341	0.980937	-0.39234	1.05474	-1.50681	1.48947	1.09367	-0.18221	-0.133697	-0.816199	1.19769	-1.42149	-1.09096	-0.607842	0.733624
isoleucine	-0.917946	0.982746	1.12747	1.42732	-1.61289	1.13964	0.192249	1.11145	-1.31283	0.7823	0.403131	-0.882116	-0.876208	-1.28442	-0.127025	-0.665104	-0.818759	0.630962	0.700035
isocitric acid	-1.03291	-0.717526	0.375306	-0.324982	0.385369	0.0606048	-1.50287	1.57365	1.2024	-2.4889	0.0180269	0.370334	1.15188	-0.162769	0.721673	-0.152503	1.06137	0.142032	-0.680192
inositol-4-monophosphate	1.42532	-0.246477	-1.30718	-1.41422	1.56413	0.242975	0.169982	-1.42977	0.289562	-0.655882	-0.500709	1.3903	1.48055	0.413383	-1.34696	-0.724333	0.261035	0.390634	-0.00234157
inosine	-0.972551	-0.982817	-1.04999	-1.20845	1.31182	-1.65053	0.3517	0.0738458	0.842589	-0.242741	-0.587315	0.878534	0.905781	1.5062	1.34387	0.789934	0.340409	-0.639648	-1.01065
indole-3-propionic acid	0.649028	-0.54021	-1.62683	-2.17433	0.76818	-1.19891	-0.491776	-1.42329	1.03172	0.682403	-0.14636	0.885061	1.2572	0.437268	0.839075	0.856349	-0.0267845	0.266251	-0.0440351
indole-3-acetate	-0.282475	0.361814	0.175913	-0.203123	0.868737	-0.539256	-2.50271	0.521181	0.436383	-1.98333	-0.811083	0.403423	0.543291	1.37622	0.503371	0.143645	1.53854	0.0487405	-0.599279
ile-ile	-1.87935	1.19578	-0.755129	0.487711	0.0608848	0.208019	-0.0336854	1.17613	-0.77107	-0.621071	2.44808	-0.854147	-0.379368	0.214338	0.451403	-0.275267	-1.5057	0.496011	0.336414
hydroquinone	0.335272	-0.24536	-0.56653	-1.11376	0.7558	-1.39361	-1.58852	0.655702	0.0137388	-1.8809	0.315838	0.955922	1.43789	0.59719	-0.297791	0.747007	1.74957	-0.269473	-0.20799
hydrocinnamic acid	-1.17764	0.811542	0.934024	1.29939	-0.574742	1.29371	0.764407	0.764336	-1.04773	1.70954	-1.30749	-0.712916	-0.485269	-0.784236	-0.943545	-1.16094	-0.382149	0.147096	0.8526
homoserine	0.86964	-0.821412	-0.418454	-1.31222	0.371572	-1.28655	-0.717776	-0.0965951	0.468333	-0.641202	-0.770229	2.68466	-0.3691	0.475947	0.949429	1.17369	0.68816	-0.503212	-0.744676
homocystine	-0.463773	-0.762201	0.028473	0.0593971	1.47579	-1.66072	-1.81554	0.705747	-0.25637	-0.534771	-0.555028	-0.0693836	1.31382	1.21442	0.658895	0.670651	1.40221	-0.0904132	-1.32121
histidine	-0.654881	0.987501	0.933605	1.13122	-1.0401	1.38943	0.604718	0.700951	-0.880741	1.23487	-1.35225	-0.872797	-1.04465	-0.995532	-0.592916	-0.647222	-0.904057	0.936103	1.06675
hippuric acid	1.47617	0.0284048	-0.17458	-0.73743	0.726478	-1.28909	0.884545	0.459569	-0.353539	-1.49372	-1.46002	0.634557	-0.172368	0.047561	0.00863558	2.26403	0.746321	-0.494072	-1.10146
guanosine	-1.01331	0.343195	1.02421	0.979397	-2.08418	-1.47008	0.224961	1.03371	-0.12655	0.218767	0.438393	1.23347	1.26577	0.519565	0.812936	-0.846095	-0.866614	-0.94815	-0.739389
guanine	-0.263448	0.453936	-1.26218	-0.343947	-0.263691	-1.79309	2.21636	-0.428196	-0.638214	-0.126948	-1.04599	0.607795	0.266967	-0.828051	1.31734	0.860641	1.53959	0.0962194	-0.365098
glycyl-proline	-0.617919	1.82532	0.172457	2.56787	-0.036284	1.52444	-0.93581	-1.15824	-0.303188	-1.38317	-0.321741	0.209867	-0.508374	-0.0265156	0.123796	0.127981	-0.136865	-0.677266	-0.446363
glycyl tyrosine	-1.87264	-0.121414	0.108551	-0.0648898	-0.581237	1.38998	0.459078	1.68738	0.000107291	0.307551	-0.331556	-1.19662	-0.650346	-0.536353	-0.839303	-1.04449	0.500793	2.04925	0.736163
glycolic acid	0.52348	-0.398866	-0.881946	-0.508726	1.17845	-1.45903	-1.80885	0.322186	0.638177	-0.863616	0.00407045	0.740193	1.49795	0.855908	0.268059	0.488019	1.53466	-0.951912	-1.17821
glycine	0.747676	-1.35984	-1.26774	-1.36171	1.15839	-0.853671	-0.506512	-1.24981	0.965385	-0.138918	-0.42005	-0.273892	0.00530113	1.00202	1.28637	0.719632	1.79223	-0.679071	0.434209
glycerol-alpha-phosphate	0.138042	-1.17662	-1.70361	-1.58808	1.77902	-0.90217	0.703598	-1.46804	-0.147107	0.118757	-0.368711	0.549963	0.717373	0.838673	0.696573	-0.137817	1.49554	0.28594	0.16868
glycerol-3-galactoside	-0.423044	-0.363015	-0.244433	-0.661762	-0.283659	-1.14633	-0.029276	0.974171	1.16219	0.784832	-1.34765	-0.0360465	1.45994	0.201813	0.442509	0.120865	2.14565	-1.75044	-1.00633
glycerol	0.374764	-3.35334	-0.286052	-0.652824	1.04383	-0.476089	0.147994	-1.2807	0.878397	0.0417231	0.218096	0.662102	0.71162	0.528141	0.629261	0.758007	0.290616	-0.139661	-0.0958811
glyceric acid	0.566827	-0.45186	-1.06101	-0.551654	0.8304	-2.12777	-0.985725	-0.745876	0.851592	-0.41132	1.06588	1.34785	1.87116	0.294662	0.194343	0.226273	0.690867	-0.729671	-0.874965
glutaric acid	0.580551	0.296148	-0.385952	-2.71662	0.645819	-0.705489	-1.05165	0.815746	0.250587	-0.806097	-0.23596	0.385688	0.303014	1.26791	-0.182664	0.380861	2.03033	-0.259256	-0.612971
glutamine	-1.76606	0.95297	0.448248	1.1294	-0.0814428	0.967173	-2.00214	1.34454	-0.544584	-0.0810132	-1.30994	-0.353183	0.196252	-0.117024	-0.741243	-0.343867	1.62651	0.35555	0.319859
glutamic acid	1.92094	-0.233382	-0.158721	0.215226	-0.280118	1.00697	0.450754	-0.36662	-0.332491	1.33378	-0.605778	-2.09839	-2.32164	0.191694	0.603156	0.138807	0.528404	-0.0471185	0.0545204
glucose-6-phosphate	1.34577	-0.400803	-0.843375	-1.24425	0.0424473	-1.1271	0.446501	-0.490305	0.837038	-1.42425	0.0853025	0.0324561	-0.204763	1.62513	-0.731476	0.5387	2.33728	-0.346525	-0.477772
glucose-1-phosphate	-0.137828	-0.83975	-0.702005	-0.533837	-0.0190196	-0.79456	0.836795	-0.783443	1.11935	1.20739	0.134127	2.06807	2.05333	0.243062	-0.441256	-0.591953	-0.712396	-1.07634	-1.02973
glucose	0.126453	-0.975073	-1.22698	-1.35467	0.897355	-1.23957	-0.640322	-0.858213	0.968982	-0.975036	0.663441	1.61017	1.6938	0.968762	0.899649	0.520599	-0.298569	-0.382948	-0.39783
gluconic acid lactone	1.27743	-0.580629	-1.5119	-1.7093	0.569394	-1.72037	-0.63812	-1.09607	1.12213	0.0792755	0.0610837	0.474122	-0.142871	1.80243	0.545888	0.0782873	0.843239	0.230052	0.31592
gluconic acid	1.2178	-0.471563	-2.22569	-1.32923	0.370649	-0.8656	-0.279162	-1.05951	-0.266466	0.419034	-0.523482	-0.0161876	-0.00100797	1.80334	-0.231889	0.540208	1.5269	0.511121	0.880731
glucoheptulose	1.99713	-0.0917971	-0.157613	-1.18485	-0.217995	-1.23179	-2.20227	-0.781261	0.0343286	0.949373	1.56524	-0.00737221	0.438723	0.727285	0.105078	-0.238871	1.01556	-0.117264	-0.601636
galactose-6-phosphate	-0.173051	-0.443628	-0.441535	-0.297385	0.524732	-1.47675	-1.22401	0.881309	1.21962	-1.87227	-0.000482856	0.69404	1.23763	0.142277	0.11231	1.20851	1.51834	-0.231104	-1.37855
galactonic acid	0.521531	-0.837732	-1.13047	-1.40594	1.04375	-0.922093	-0.0892408	-1.21951	0.458585	-0.507602	-0.824836	0.105502	0.190931	1.42252	0.327551	0.369503	2.60192	0.169185	-0.273562
galactitol	-0.737547	0.235659	-1.44433	-0.0602242	0.792003	-0.106119	-1.05306	-2.08075	1.20587	-0.693503	-0.820199	1.32025	1.3765	-0.809318	0.729603	0.642056	1.1491	0.229613	0.124396
galactinol	-0.441974	-0.819596	-0.666276	-0.280414	0.891918	-1.90854	-1.33403	0.664661	1.12104	0.848872	-0.448921	0.55975	0.632103	1.727	0.416391	0.502724	0.90932	-1.1338	-1.24023
fumaric acid	1.56365	-1.01241	-1.67807	-1.61357	0.995218	0.241234	0.156238	-1.4048	0.378206	0.246551	-1.48561	1.05512	1.29867	-0.199896	0.404428	0.621121	0.500969	0.0397781	-0.106827
fucose	0.963402	-0.835475	-0.389765	-1.91883	0.633041	-1.4537	1.12619	-0.57549	1.47605	0.180812	-1.27479	-0.455458	0.0699982	-0.124598	0.642932	0.882233	1.71177	-0.220472	-0.437854
fructose-6-phosphate	1.60806	-0.590529	-0.857303	-1.08911	0.282623	-1.00116	0.607459	-0.379129	0.68863	-1.78888	-0.099987	0.0838908	-0.108638	1.71688	-0.552131	0.349347	1.99965	-0.652618	-0.217047
fructose	1.86501	-0.654427	-0.661006	-1.06397	1.14558	-1.03751	1.75883	-1.98325	0.741823	-0.0324372	-0.674357	0.298601	-0.0213446	0.799677	-0.603407	-0.237166	0.860038	-0.460571	-0.0401162
ferulic acid	-0.526032	0.545661	-0.595442	-0.668967	0.54829	-1.69543	-1.90836	0.370715	1.52567	0.535811	-0.855663	0.660507	0.170991	0.744947	0.456815	0.915301	1.28742	0.0966375	-1.60887
ethanolamine	0.286062	-0.0963327	-0.71927	-0.939168	0.143337	-0.00715018	-0.477	-0.74491	1.65013	1.57199	-0.601433	0.600101	0.0380783	-0.518558	0.827839	1.53722	-2.39456	0.52418	-0.680563
erythrose	-0.875094	-0.251607	0.0272345	-1.57993	1.23886	-2.18475	-0.280101	0.119735	0.404956	-0.347548	0.773907	0.256468	0.419897	1.134	0.414315	0.965863	1.5424	-0.25833	-1.52028
erythronic acid lactone	-1.41578	0.395401	-0.20936	-1.498	-1.86084	-1.43639	-0.56283	0.28428	0.181008	-0.687758	1.81962	0.142792	0.621313	0.91649	0.433515	0.742453	0.765624	1.07345	0.295008
erythritol	-0.414663	0.201498	-0.690224	-1.04192	0.724455	-1.82172	-1.55297	-0.0031965	1.56746	-1.10004	0.695294	0.841185	0.582733	0.580967	-0.122595	0.517119	1.92496	-0.606384	-0.281961
enterolactone	-0.623437	-0.575614	-0.722484	-0.643645	0.491907	-0.954278	-1.7452	0.434375	1.10453	-1.48377	0.389522	1.33177	0.725233	0.251859	-0.265636	1.6765	1.62074	-0.503768	-0.508597
dodecanol	-1.2796	0.216255	0.0729591	-0.809092	1.09391	-0.869582	-2.11581	0.885864	-0.57776	-1.21105	-0.488497	0.926289	1.1794	0.838164	0.561308	0.543222	1.62186	-0.156596	-0.431242
dihydroxymalonic acid	-0.237302	0.411074	-0.209629	-0.818831	0.211561	-1.65874	-2.32088	0.108735	0.517444	-0.240055	-0.21968	0.577569	0.605715	1.60927	0.229289	0.780034	1.58503	0.427882	-1.35849
dihydroxyacetone	-1.49866	0.0901376	-0.0921776	-0.487842	1.09226	-1.51655	-1.81529	0.65444	0.714618	-1.36626	-0.0169948	0.784525	1.16658	0.973327	0.519665	0.504676	1.36416	-0.428782	-0.641848
dihydro-3-coumaric acid	-0.444121	-0.45747	-0.541774	-1.41816	0.888712	-0.437468	-0.920362	0.0191276	0.680596	-2.47981	0.46151	1.24038	1.29135	0.224879	0.36676	1.5903	0.19594	-0.696737	0.436357
digalacturonic acid	-0.882227	0.0260782	-1.45839	-0.437817	0.388804	-1.96506	-1.20245	0.0435468	0.764028	-0.608329	0.317123	0.625145	0.922643	0.704954	1.55893	-0.144881	1.52185	0.878993	-1.05294
D-erythro-sphingosine	-1.40544	-0.159807	-0.561084	-0.321127	-0.204463	0.280868	1.28724	-0.640452	-0.928061	2.42472	0.51578	-0.137243	0.0531153	-1.12334	0.93338	-0.892088	-1.15735	1.13048	0.904863
deoxycholic acid	-0.241032	-0.930342	-0.612516	-1.039	0.582997	-1.51318	-1.49143	-0.145696	0.00343618	2.26524	0.286279	1.12352	0.380858	0.912688	-0.425775	0.44753	1.48671	-0.314288	-0.776002
dehydroascorbic acid	-0.34617	0.750569	-0.485863	-1.6323	-0.808965	0.147058	1.52718	-1.55453	-0.221073	-0.308412	1.77858	-0.629354	-0.310356	-0.60558	0.27822	0.808109	-0.803578	0.693892	1.72257
cytosin	-0.800817	-2.85587	0.0530115	1.46228	-0.0405069	-0.708702	0.116564	0.34624	-0.276689	1.08609	-0.232202	1.06535	0.964053	-1.22635	1.00073	-0.622787	0.196435	0.181437	0.291738
cytidine-5-monophosphate	0.896102	-0.153276	-0.574659	-1.04341	-0.469075	-1.17465	-1.44269	0.618362	2.02591	-0.206479	0.185997	0.0654494	-0.38433	1.30441	-0.0489731	0.140161	2.00272	-1.10157	-0.640008
cytidine	-0.417208	0.898611	0.387755	0.593244	-1.83271	-2.84216	0.686148	0.849697	-0.147918	1.08858	0.636413	0.651561	0.531893	-0.148103	0.529129	-0.269012	-1.08702	-0.106896	-0.0020078
cystine	-0.0872792	0.0611627	0.572304	0.640491	-1.70006	0.838372	1.66613	0.483276	-1.01458	0.9801	0.762185	-1.51852	-1.9165	-0.901214	0.437254	-0.384231	-0.224301	0.802846	0.502573
cysteine	-0.318976	-1.15668	-0.916664	-1.16445	0.214937	0.182011	-0.00186343	-1.65638	1.03618	-0.0794334	-0.833445	1.77479	1.44061	1.35347	-0.357442	-0.421922	1.46091	-0.517716	-0.037945
cystathionine	0.586473	-0.822957	-1.30546	-1.20142	0.477061	-0.685753	2.46274	-0.396595	0.0221927	-0.783362	-0.680249	1.31732	1.83153	-0.541011	0.362612	-0.191544	-0.400168	0.221213	-0.272613
cyanoalanine	-0.295632	1.1491	1.00726	0.784688	-1.71249	0.643182	0.225966	0.972765	-1.49844	0.357414	0.56949	-1.48877	-1.64123	-1.14586	0.00860752	0.0292519	0.635487	0.303289	1.09591
creatine	-0.267157	-0.516852	-0.959219	-1.73129	0.00219242	-0.0401578	-0.210306	0.458952	-0.600367	-1.64107	1.49628	1.15441	1.55607	-1.06173	0.706848	1.25378	-0.731287	0.381013	0.749876
conduritol-beta-expoxide	2.04121	-0.388938	-0.0256189	0.0519158	1.40867	0.551289	0.315544	-1.20412	0.65741	-0.437263	-0.504405	-0.566063	-0.451608	1.4224	0.305288	0.549386	-2.19986	-0.857759	-0.667483
citrulline	-0.581615	1.07648	1.13175	1.1947	-1.36971	1.33809	-0.450842	1.12522	-1.03295	0.644254	0.241083	-1.33659	-1.31964	-0.964454	-0.354634	-0.592942	-0.634482	0.971185	0.915112
citric acid	0.0890854	-0.308161	0.772294	0.770894	-1.89853	-2.08803	-2.34729	0.768017	0.593977	-0.223195	0.996603	0.316089	0.23778	0.463848	0.424366	0.0702639	0.633418	0.472434	0.256133
citramalic acid	0.800103	0.150756	0.0720345	-0.236176	1.10014	-2.57746	-1.35169	-0.863687	0.399664	-0.882798	0.193825	0.503537	0.98678	1.97873	0.0644371	0.367192	-0.000700466	0.0617379	-0.766424
cis-gondoic acid	-0.280504	-1.08823	-0.39418	-1.2688	0.623174	-1.53891	2.41799	-0.704503	-0.0128727	-0.616088	0.654338	1.16248	1.5739	0.096229	-0.218988	-0.0555767	0.728046	-0.358452	-0.719045
cholesterol	0.236144	-1.19933	-1.00461	-0.300671	1.03363	-1.58761	-1.72934	-0.107008	1.59764	1.79566	0.233554	0.661259	1.0375	0.25581	0.304377	-0.401666	0.491999	-0.515512	-0.801822
chenodeoxycholic acid	-0.467253	-0.347506	-0.533719	-0.403061	0.778374	-1.60431	0.685399	-0.196625	-1.9968	2.3233	-0.423123	0.490631	0.761041	0.504761	1.22954	-0.232486	0.694432	-0.48687	-0.775734
cerotinic acid	-0.754174	-0.682083	-0.615582	-0.513195	0.420944	0.975514	-1.09167	-1.60936	-0.325091	0.683152	2.1367	2.05032	0.473655	-0.145407	-0.113502	-0.354798	0.835928	-0.530672	-0.840682
cellobiose	-0.022607	0.281412	-0.0531317	-0.763224	0.080367	-1.6031	-0.0116986	-0.398747	0.467061	1.71465	-0.88166	-0.374153	-0.0281492	2.61679	-0.428787	-0.603711	1.44443	-0.646573	-0.78917
capric acid	-0.492265	-0.921052	0.168766	-1.608	0.527847	-1.60682	0.693111	-0.0402261	1.04484	-2.32843	0.748198	1.08671	0.0885777	0.619943	1.14533	-0.0315064	0.920784	0.262038	-0.277843
butyrolactam	2.12381	-0.715739	-0.43738	-1.20685	0.698996	-1.21961	-0.281672	0.715275	0.129814	-1.36823	-0.462518	-0.458199	0.652173	0.0209146	0.619781	0.662699	2.0109	-0.908562	-0.575594
butylamine	0.0636129	0.0238529	0.166695	-0.226737	-0.29417	-0.0192737	-1.00236	-0.181867	0.0877039	3.6944	-0.464197	-0.699293	-1.4614	0.0583662	0.0329769	0.371693	0.259174	-0.231835	-0.177341
beta-glycerolphosphate	0.441874	-0.367576	-1.13437	-1.16544	1.12999	-0.625303	0.385729	-0.398611	0.186826	0.117108	-3.05405	0.373373	1.01894	0.61103	0.65167	0.429596	1.22292	0.118928	0.0573591
beta-glutamic acid	-0.686733	-0.963248	1.21606	1.89769	-0.824831	1.29013	0.26978	-0.7405	-0.400891	-1.11603	1.52179	0.131125	-1.2836	-0.68349	-0.548594	-0.422092	1.04337	-0.587456	0.887523
beta-gentiobiose	-0.353741	0.174868	-0.78667	0.753349	-1.01046	-1.48464	0.0482541	-1.71389	-0.922089	0.255436	-0.349775	0.0857551	1.16038	2.66068	0.828465	0.555812	0.139393	0.0364549	-0.0775639
beta-alanine	0.395938	-0.620404	-0.349319	-0.498232	-0.0526259	0.110563	-1.7164	0.249595	2.1166	-0.534696	-0.842162	-0.483756	-0.415906	1.89116	1.25782	-0.261625	1.30044	-0.957619	-0.589377
beta sitosterol	-0.372248	-1.2248	-1.39682	-1.44367	-0.0212408	-0.935244	0.952357	-0.874872	0.253916	1.59622	0.897988	1.53978	1.70258	0.752218	-0.446567	-0.466127	-0.230574	-0.0568325	-0.226064
benzoic acid	0.102222	-2.06348	-0.193507	-0.365228	1.21776	-0.974908	-1.58793	0.411838	0.612274	-1.00752	-0.27321	0.634864	1.21993	1.1906	0.5232	0.399932	1.51483	-0.620296	-0.741383
behenic acid	-0.106213	-0.890089	-0.566206	-1.18772	0.699847	-1.41858	0.582706	0.427991	0.0439533	-0.139335	1.89072	1.08385	-0.534933	-0.158763	0.68012	0.360198	1.80116	-1.61786	-0.95084
aspartic acid	0.39905	0.801617	0.734852	0.71454	-0.972149	1.41996	0.43701	0.315105	-1.38849	1.58621	0.033042	-1.54939	-1.7124	-1.08398	-0.052923	-0.787531	-0.410107	0.717212	0.79837
asparagine	-0.80163	0.96914	0.7375	1.34237	-0.921337	1.20697	0.764709	0.522964	-0.833495	1.61186	-0.0782336	-0.789525	-1.75598	-0.766354	-0.477108	-0.768945	-1.27371	0.568752	0.742059
arachidonic acid	-0.298616	-1.50836	-1.48162	-0.110673	0.728153	-0.0701808	0.911525	-1.23119	-0.776606	0.455645	0.776248	1.35268	1.77009	-0.64585	1.11063	-0.790394	-1.183	0.539017	0.45251
arachidic acid	-0.840695	-0.526938	-1.18162	-1.50656	0.449101	-2.05197	1.10077	-0.462044	-0.130466	-0.604163	1.70439	0.862321	1.12616	0.934051	0.404853	-0.0310968	1.00233	0.140861	-0.389274
arabitol	0.029229	-0.303261	-0.686066	-0.807703	0.149626	0.0603045	-1.11063	0.141421	0.387741	-0.16087	0.0243491	-0.146236	-0.0751649	-0.0866542	-0.244084	-0.414251	3.83354	-0.604838	0.0135417
aminomalonate	0.695213	-1.43012	-1.24038	-0.746975	1.21466	0.128647	0.578225	-1.46238	1.19886	1.40989	-1.19544	-0.116735	-0.501857	1.0071	1.01379	0.753483	-0.290698	0.227472	-1.24276
alpha-ketoglutarate	0.0997562	0.44268	0.443282	0.28575	0.854589	-2.70391	-0.777831	0.673932	0.629886	0.310527	0.162053	0.853606	-2.52322	0.198551	0.697252	0.0631726	0.156608	0.411302	-0.277987
alpha-aminoadipic acid	2.5364	-1.00948	0.537886	-0.10127	0.147227	-1.02586	-0.752374	0.141044	0.364825	0.152003	0.25675	-1.31075	-1.35645	0.68687	0.630702	-1.05591	1.62913	-0.406414	-0.0643376
allantoic acid	1.59769	-0.602433	-1.05337	0.530696	1.03762	-1.70962	-1.10992	-0.272659	0.953561	-0.280918	1.46363	-0.0662096	-0.500141	1.05128	0.863316	0.76007	-0.512914	-1.05648	-1.09321
alanine-alanine	-0.177081	1.21072	0.482617	1.11792	-1.31981	0.877029	0.616697	1.0332	-1.61375	1.17216	0.704109	-0.930878	-1.23904	-1.71673	-0.19721	-0.661295	-0.430345	0.57288	0.498802
alanine	0.47715	0.796123	0.788956	0.625004	-1.17476	-1.05928	0.299226	0.594301	0.67388	0.556737	0.594934	-2.25613	-1.22766	0.720321	-1.46532	0.669454	-1.10934	0.727745	0.768659
adipic acid	0.693501	0.323457	-0.811513	-0.575556	0.588508	-1.67087	-1.73742	0.929617	-0.297781	-1.40806	0.00131213	0.579282	1.33435	0.937469	-0.0180639	0.324603	1.88523	-0.319288	-0.758774
adenosine-5-monophosphate	0.311083	-0.162118	-0.457758	-1.90564	-0.321824	0.0603886	0.405046	-0.257909	1.30111	-2.6724	-0.447639	0.416948	0.0548959	1.6354	0.580151	-0.313298	1.03654	0.493045	0.243986
adenosine	-1.03175	-0.332533	-1.19756	-0.83043	0.0276689	-2.24764	-1.22895	0.395308	1.04337	1.43816	0.838038	0.484527	0.17795	0.827914	0.568675	0.8807	0.767637	0.519919	-1.10101
adenine	0.537034	-0.423181	-1.56523	-1.10023	0.337147	-0.988839	1.20617	-1.50888	0.63916	1.2696	-0.0688022	0.271934	-0.400548	0.957048	1.05549	0.936599	0.820059	-0.19342	-1.78111
aconitic acid	0.0290298	-0.479718	-0.495686	-0.707031	0.71859	-1.65142	-1.26547	0.295315	0.606592	-0.937708	0.75064	1.99159	2.12004	-0.0143775	0.189606	0.0417911	0.40773	-0.389807	-1.20971
acetophenone	0.443164	-0.105193	-1.34425	-1.16549	1.56754	-1.33764	-0.0465141	-0.750594	0.460279	-1.51506	0.138622	1.61012	-0.264817	0.789989	0.620937	0.588548	1.56627	-0.509223	-0.746693
7-methylguanine	-0.530871	0.080104	-1.11019	-0.0196645	0.359749	-1.45495	-0.453362	-0.816488	0.479975	1.01321	0.934252	1.10502	2.11113	-0.925243	1.49917	-0.902554	-0.172751	-1.26488	0.0683472
6-hydroxynicotinic acid	-0.0104029	-0.497823	-0.238224	-0.58996	0.478996	-0.959116	-1.82308	0.778791	0.744418	-1.20702	-0.52221	0.578743	2.08386	0.672069	0.546385	-0.539619	1.78746	-0.290363	-0.992913
5-hydroxy-3-indoleacetic acid	2.04229	0.575193	-1.32185	-1.35878	1.54935	1.08991	1.08622	-1.1236	-0.47875	-1.35244	-1.19135	-0.14804	-0.00962749	0.0851866	0.0307865	0.304707	0.419538	-0.296121	0.0973662
5'-deoxy-5'-methylthioadenosine	0.770707	0.136149	-1.72322	0.278661	0.282761	-0.253634	0.333495	-0.706296	1.05339	0.908856	-1.43812	0.443213	1.00918	-0.0169413	1.34384	0.722969	-0.648458	-0.129901	-2.36664
5-aminovaleric acid	-0.310643	1.00001	0.883458	1.11456	-1.20722	1.01057	0.441003	0.877051	-0.551122	1.3253	0.484012	-1.67078	-0.691632	-0.714643	-1.53775	-1.11357	-0.815881	0.708399	0.768886
5,6-dihydrouracil	0.25296	0.918774	0.941763	0.149958	-0.964563	-0.636797	-1.67034	0.315591	-0.887354	-1.08401	-0.299683	-0.68558	-0.815444	-1.21936	1.62524	1.54263	0.832716	0.566783	1.11672
4-pyridoxic acid	-1.16641	-0.495136	0.699692	-2.42631	-0.288553	0.332187	-1.89395	0.411423	-0.596471	-0.40885	0.68523	1.07075	0.933347	0.783561	0.127915	0.168703	1.34871	-0.045965	0.760131
4-methylcatechol	0.474089	-0.0173038	0.47318	-0.820974	-0.281603	-1.3372	-1.76769	0.293477	0.830251	-1.99752	-0.286941	0.86202	1.18162	0.740744	0.487339	0.696294	1.66432	-0.865224	-0.328882
4-hydroxyphenylacetic acid	-1.02745	1.26997	0.985687	2.01859	-0.130294	0.115511	-0.921444	1.35815	-0.989757	0.210071	-0.601403	-1.12242	-0.676733	0.487504	-0.419612	-1.10657	1.52054	-0.349055	-0.621272
4-hydroxymandelic acid	0.162369	-0.0750338	-0.931621	-0.292506	0.347038	-0.98906	-1.4104	0.144633	0.922405	-0.967022	-0.60882	0.36765	1.80334	0.0407522	0.170015	0.468198	2.5482	-0.555442	-1.14469
4-hydroxyhippuric acid	-0.0940934	-0.463299	-0.25459	0.26369	0.302215	-1.50218	-1.32835	-0.426438	1.79514	0.816494	2.03647	0.416686	0.705048	0.426361	0.559482	0.0594929	-0.570218	-1.20023	-1.54168
4-hydroxybutyric acid	-0.261653	-0.344879	-0.101304	-0.755139	0.868976	-1.26355	-1.45156	0.57485	0.954332	-2.2429	0.585653	1.11561	1.06495	0.613876	0.334301	0.165666	1.45063	-0.263886	-1.04396
4-hydroxybenzoic acid	-0.827627	-1.50399	1.16953	1.31752	-1.17133	1.29116	0.243938	0.878662	-0.93481	0.796882	0.530569	-0.717299	0.532258	-0.977773	0.0123865	-0.586464	-1.68905	0.809342	0.826102
4-aminobenzoicacid	2.1933	-1.37645	-0.0387278	-1.36912	0.0216604	-1.56054	-0.937926	0.268501	0.511865	-1.06009	-0.388988	0.396801	0.182991	0.800681	0.381862	0.624819	1.70952	0.0831799	-0.443356
3-phosphoglycerate	-0.418696	-0.236908	0.371552	0.0410307	0.0786949	-1.13971	-2.25668	0.682478	-0.0193331	-1.75624	0.90818	1.10966	1.69386	0.597854	0.861513	0.738552	0.043706	-1.01302	-0.286506
3-phenyllactic acid	0.346975	-0.766629	0.104087	-0.955267	0.790817	-1.80523	-1.44589	0.171022	0.298404	-0.145029	0.171318	0.815294	1.29764	0.654702	0.730373	0.583724	1.6654	-0.687652	-1.82406
3-hydroxypropionic acid	0.0659737	-0.429219	-0.994532	-0.598095	0.955205	-1.32949	-1.36026	0.0364012	0.74458	-2.10264	0.373276	1.11871	1.33853	0.765286	0.503248	0.568435	1.40306	-0.32405	-0.734409
3-hydroxyphenylacetic acid	-1.52091	0.531952	0.842579	1.23632	0.00237612	-0.0615969	0.78	0.738044	0.106585	-2.50814	-1.54197	0.428415	-0.0375085	1.0094	-0.252037	0.189863	0.403154	-1.12266	0.776143
3-hydroxybutyric acid	0.424333	-1.07282	-0.859863	0.422091	0.983817	0.178736	0.180326	1.04234	0.857191	-3.00749	-1.61469	0.201659	0.187677	0.77753	-0.0866879	0.123968	0.337361	0.438578	0.485942
3-hydroxybenzoic acid	-0.254515	-1.19875	-1.07434	-0.719347	0.0540676	-1.61105	-1.69725	0.787102	0.550251	-1.10226	0.0417964	1.26536	0.896472	0.645291	0.455938	1.09557	1.71544	0.18709	-0.0368614
3-hydroxyanthranilic acid	-0.193377	-0.8303	0.115366	-0.20685	1.24127	-1.01021	-1.9681	1.20519	0.755392	-1.32434	-1.13281	0.797828	0.704425	0.860088	-0.00770972	1.04073	1.34193	-0.723609	-0.664905
3-hydroxy-3-methylglutaric acid	0.548496	0.511956	-0.203047	-0.186949	1.02141	-0.7266	-1.52527	0.575093	-0.435632	-2.042	0.1107	0.123035	0.832384	1.12929	-0.481395	1.34392	1.18402	0.0469138	-1.82632
3-aminoisobutyric acid	-0.0354825	1.20792	1.43655	-0.549182	0.0546338	1.07145	-0.870124	0.743987	0.187805	-2.17932	-0.361394	-1.47045	0.245713	-0.098371	-1.00385	0.399902	0.986429	1.2117	-0.977909
3,6-anhydro-D-galactose	-0.13991	-1.00147	-1.2675	-0.545	0.464729	-1.32239	-0.932459	-0.3487	0.867034	-0.0551849	1.05715	2.06682	2.08327	0.45051	0.499028	-0.14908	-0.262921	-0.634008	-0.829916
3,4-dihydroxycinnamic acid	1.85437	0.242257	-0.328652	-0.528532	-1.22119	-0.945093	-1.54713	0.391389	0.902917	-1.30924	-0.35147	1.13418	0.51908	0.847936	0.216453	-0.120015	1.74147	-0.889297	-0.609433
3-(4-hydroxyphenyl)propionic acid	-0.387018	-0.287319	-0.193369	-0.597055	0.725813	-1.06165	-1.53253	0.119422	1.14995	-1.38176	0.79662	0.981279	1.72898	0.308855	0.353657	0.802049	0.982417	-0.723274	-1.78507
3-(3-hydroxyphenyl)propionic acid	-0.444121	-0.45747	-0.541774	-1.41816	0.888712	-0.437468	-0.920362	0.0191276	0.680596	-2.47981	0.46151	1.24038	1.29135	0.224879	0.36676	1.5903	0.19594	-0.696737	0.436357
2-picolinic acid	-0.546874	-1.09432	0.501727	-1.0032	-0.618942	0.0140886	-2.22134	-0.348482	1.00192	-0.0610013	0.74295	1.10823	1.30897	-0.103911	-0.724854	1.03763	1.54667	0.490154	-1.02941
2-monopalmitin	0.324431	0.421096	0.270532	-0.666841	0.275378	-0.732657	2.787	1.39741	-1.08657	-0.271094	-0.375397	0.234416	0.14152	-0.569566	-0.607671	1.35435	-0.751116	-1.11529	-1.02995
2-monoolein	-0.185413	-0.219987	-1.75887	-1.88222	-1.67706	-0.345787	1.29793	-0.86495	0.166165	0.0600024	1.52612	0.899489	1.25093	0.590745	0.565281	-0.369637	0.528554	0.278913	0.139781
2-methylglutaric acid	-0.350948	-0.543519	-0.601383	-0.65547	0.588932	-0.850509	-1.3433	0.717127	1.15981	-1.28094	-0.325943	0.953515	1.36956	1.29233	-0.554661	0.164374	1.98969	-0.682316	-1.04636
2-ketoisocaproic acid	-0.139273	-0.270191	-0.427996	-0.885505	0.180513	-1.37163	-1.26704	0.287571	0.592948	-1.56811	-0.194506	1.23293	2.51954	0.500541	0.45008	0.32636	1.16816	-0.40284	-0.731554
2-hydroxyvaleric acid	-0.722263	-0.638184	0.746043	-1.03192	0.282809	-0.0236328	-1.71853	0.0807543	0.0569846	-1.91197	0.976392	0.227744	1.66607	1.65968	-0.0890555	0.0864903	0.726366	0.708087	-1.08186
2-hydroxyglutaric acid	0.946292	1.15041	-1.03889	-0.871263	0.467249	-1.94863	-0.802968	1.75772	0.328585	-0.942976	0.197459	0.11224	0.223161	0.734786	0.0328618	0.550092	1.25021	-0.634798	-1.51154
2-hydroxybutanoic acid	0.604645	-0.874805	0.63357	-1.84621	0.885997	-0.950313	-0.438273	-0.0352568	-0.873331	-2.04983	0.09038	0.981691	0.536976	0.633997	1.01949	0.414252	1.45604	-0.869827	0.680806
2-deoxytetronic acid	0.392296	0.341584	-1.88191	-0.553347	0.681647	-0.895543	-0.435605	0.431399	-0.356597	0.504544	-1.13767	-0.310798	0.81749	0.354731	1.10927	1.16271	1.44446	0.509438	-2.17809
2-deoxypentitol	0.284035	0.493877	-1.44629	0.144359	0.804323	0.0348082	-0.194485	0.823546	0.902748	-1.72103	-1.45145	1.06347	0.658361	-1.20339	0.78766	0.615163	1.05401	0.132195	-1.78191
2'-deoxyguanosine	-1.77739	0.0356202	-1.28469	0.742297	0.818938	-0.978612	0.820063	1.27423	0.657214	-0.602533	-0.278807	0.101955	1.44243	1.00162	-1.31259	0.676779	0.418852	-1.52948	-0.225896
2-aminobutyric acid	0.322871	-0.193303	-0.428777	-1.13806	0.733193	-1.08901	-1.55315	-0.839605	1.17405	-1.68791	-0.295207	0.717793	0.985487	1.35395	1.12322	1.03815	0.919467	-0.38959	-0.753569
2,8-dihydroxyquinoline	-0.600588	-1.17041	1.22316	-1.2919	-0.333435	-1.56616	-0.68736	1.32588	0.118588	-0.450892	1.37741	0.0695111	0.0518388	0.0587258	0.707216	1.57447	0.777519	-1.56651	0.382936
2,6-diaminopimelic acid	-0.197648	1.49788	0.219687	-0.495118	1.16308	-0.419817	-2.57935	0.46852	0.0572985	-1.16764	-0.485133	0.174793	0.633871	-0.202296	0.32811	0.296576	1.74757	0.240163	-1.28054
2,5-dihydroxypyrazine	-1.10643	-1.0124	-0.804926	-1.32411	0.954718	0.527509	-1.3165	-0.427205	0.244167	-1.1983	0.823581	-0.427323	0.489405	1.97582	0.231767	1.75555	0.61256	-0.340639	0.342755
2,3-dihydroxybutanoic acid	-0.199441	-0.889311	1.18716	-0.530702	-0.171072	0.80349	-1.04854	-0.186882	-0.939474	1.38731	-1.17072	-0.105341	2.21495	1.67341	-0.294816	-0.239601	0.165008	-0.487027	-1.1684
1-monostearin	-0.921174	-1.34166	-1.73242	-0.365511	-0.837418	0.341867	2.40749	0.0404108	0.128727	0.296469	0.255964	0.837185	1.19131	-0.897413	0.733975	0.115299	0.0470736	0.826141	-1.12631
1-monopalmitin	0.319265	0.0426364	-0.645033	-1.05336	1.06584	-0.580401	3.25717	-0.738154	-0.480789	-1.10989	-0.114428	0.83299	0.765776	0.216031	-0.0671524	-0.775291	-0.365723	-0.144872	-0.424618
1-monoolein	-0.0598904	-0.438948	-1.77755	-1.7683	0.446823	-0.605417	2.16213	-1.40653	-0.435591	-0.115524	1.17799	0.605273	1.05156	0.433497	0.451991	-0.614104	-0.0481375	0.572494	0.368229
1-methylinosine	-0.0168816	-1.0731	-0.874316	-0.305233	0.490642	-1.72597	-1.06382	-0.0666372	0.472016	-1.49681	0.599874	1.20622	1.77247	0.419933	1.4343	0.204761	1.14306	-0.611098	-0.509407
1-methyladenosine	0.361463	0.971778	-0.755482	-2.0996	0.0538953	-2.02661	0.927715	0.532798	0.716887	0.26695	0.373038	0.686942	0.106637	0.495908	0.0532567	-0.141156	1.44333	-0.210625	-1.75713
1,5-anhydroglucitol	1.59408	0.607808	0.629234	0.431865	2.1972	0.455165	0.924415	0.860296	-0.210373	-1.08578	-1.16399	-1.19474	-0.602699	0.443349	-0.41878	-1.03309	-1.0629	-0.6872	-0.683862
1,2-cyclohexanedione	-0.16743	-0.626819	0.894923	-0.915387	0.264006	-1.15598	1.85403	-1.50403	1.29746	-0.767384	-1.22881	1.27577	0.125127	0.850737	1.04515	-0.387077	-0.668278	0.606791	-0.792798

## Sheet: Sheet2
Sheet2 - Relative abundance of metabolites impacted by human milk (n= 11) or milk formula (n=11) in the jejunum contents of piglets at postnatal day 21.
Animal ID	35	36	37	67	68	71	72	75	76	82	83	38	39	40	69	70	73	74	77	79	80	81
Label	Human milk	Human milk	Human milk	Human milk	Human milk	Human milk	Human milk	Human milk	Human milk	Human milk	Human milk	Milk formula	Milk formula	Milk formula	Milk formula	Milk formula	Milk formula	Milk formula	Milk formula	Milk formula	Milk formula	Milk formula
xylulose	0.99027	0.128392	-1.24473	-0.175219	-1.60195	-2.14333	0.383547	-0.058145	-0.201055	0.201115	1.19132	-0.632463	1.10209	1.51212	-0.0184426	0.923589	0.326862	-1.8457	0.328596	0.86357	-0.510198	0.479762
xylose	0.0978811	0.595867	-1.09186	1.23981	-0.867888	-0.73204	0.111881	-1.1342	0.184761	-0.802196	0.261526	1.62426	0.88157	2.15532	0.630796	-1.86381	0.0236954	-1.01054	-0.491875	-0.588526	0.991407	-0.215847
xylonolactone	0.510277	-0.500733	0.0744718	0.386571	0.0928093	-1.722	-1.46656	-1.56313	0.382333	-1.42506	0.948232	0.501476	0.493367	2.39868	-0.624491	-0.275253	-0.0784517	-0.887837	0.89571	0.961539	0.289493	0.608553
xylitol	1.13249	-0.629782	-1.20678	0.4397	-2.36563	-0.653141	-0.375905	-0.699077	-0.566643	-0.170474	0.982334	0.781219	0.336415	1.18629	-0.818775	-0.36566	1.34043	-1.01436	0.393276	1.72194	-0.302964	0.855107
xanthurenic acid	0.699281	-0.460282	0.000706008	-0.182998	0.135638	-0.809157	0.0432479	-1.13296	-0.932893	-0.295085	-0.627465	1.18257	1.56498	2.94853	0.510157	-0.790542	0.0666919	-1.75991	0.210397	0.347395	-0.407407	-0.310901
xanthosine	-0.193679	-0.958318	-1.62103	1.41304	0.428961	0.0711151	-0.684048	0.427648	1.0151	0.497032	0.665327	1.0013	0.677054	0.777828	-0.506472	-1.94329	-1.92249	-0.344127	0.546538	-0.828035	0.0822335	1.39831
xanthine	0.456576	-1.12583	-0.517507	0.142687	-0.648529	-1.20258	0.139381	-0.325507	0.650485	-0.424895	1.22003	1.31798	0.848536	1.52317	-0.889643	-1.91295	0.634873	-1.5735	0.0640707	-0.11481	1.73992	-0.00195968
valine	-1.0498	0.439334	1.20683	0.204779	1.65714	-0.94049	0.710679	1.08582	0.0315196	0.227084	0.264532	0.0451897	-0.54644	-1.66163	1.52922	0.517516	-2.11906	0.756811	-0.133774	-1.1625	-0.759512	-0.303262
urocanic acid	-0.701132	-1.65514	-1.51582	0.934923	0.229547	-0.828028	-0.777363	0.142586	0.928334	-0.466405	0.748175	0.96747	1.02262	1.94251	-0.907034	-0.126943	0.28386	-1.83212	0.228532	1.18715	0.301454	-0.107172
uridine	1.01073	-0.00460629	-1.45915	-0.627001	-0.687476	-0.311498	-0.533447	-0.343452	-0.512372	0.537189	0.479822	-1.21256	-0.00886413	2.22124	0.641588	-2.25732	1.48069	0.341441	0.773305	-0.0755344	-0.330009	0.877292
uric acid	1.36114	-1.00853	-0.601394	0.781541	-0.866695	0.225107	-0.894977	-0.816152	-0.804734	-0.976467	2.23326	-0.177187	-0.0826626	0.868639	-0.631639	0.802117	0.139129	-1.44898	1.35136	1.43651	-0.270094	-0.619287
urea	0.309554	0.402402	0.427783	1.09356	0.725205	0.324691	-3.37069	0.355167	0.545933	-0.0463473	0.583268	0.180972	-0.404931	-0.195861	0.154858	-1.43927	0.229836	-0.427807	-1.19174	-0.419708	1.30695	0.856177
uracil	-0.207862	-1.81183	-0.850563	0.0303368	-1.13184	-0.970538	-1.15033	-0.706961	-0.106884	-0.612868	-0.147287	1.03622	0.527094	1.7388	0.0839427	-1.00447	2.14663	0.671708	0.940906	0.869208	0.021455	0.635128
UDP-N-acetylglucosamine	0.6443	-0.299149	-0.590979	1.66171	-1.09996	-0.726548	-0.0507391	0.267287	1.13791	-1.01728	1.81445	0.748452	-1.38942	-0.479136	-1.07574	-1.0816	1.51487	-0.35882	-0.170005	-0.215032	1.41037	-0.644946
UDP-glucuronic acid	0.105622	0.0818169	0.553419	1.30117	0.0875011	-1.29411	-0.542776	-0.959142	0.412635	-0.581906	0.552686	0.940626	0.995178	2.50711	0.188234	-1.73099	0.158763	0.102695	-0.553399	-1.28618	0.35889	-1.39785
tyrosine	-0.721325	0.601691	0.883806	-0.98528	1.00157	-0.422671	0.622648	0.0996463	0.551143	1.06225	-0.403669	-0.535408	0.255578	-1.55112	0.602068	1.63108	-1.68585	1.57693	0.629027	-1.06549	-0.722137	-1.4245
tryptophan	-1.18997	0.432008	1.03312	-0.70246	1.6301	-0.855933	0.957546	-0.137997	0.204445	0.985939	-0.84114	-0.422219	-0.195786	-1.22688	0.539318	1.28767	-1.66406	1.53467	1.00472	-0.638504	-0.676564	-1.05802
triethanolamine	0.907497	0.760479	-1.02784	-0.412484	-1.14028	0.966426	-1.0803	1.13946	-0.592469	0.318569	1.4951	0.679718	1.00446	-0.692172	-1.10746	-1.04334	-0.649501	-1.0871	-1.09457	0.323184	1.9053	0.427329
trans-4-hydroxyproline	1.18536	0.259968	0.893275	1.51931	-0.228112	-1.33646	-1.27323	-1.13021	0.649546	-1.19835	-0.337742	0.290787	0.593044	0.00844525	-0.736201	1.98923	0.930691	-1.58283	-0.581359	-0.122006	0.821505	-0.614652
tocopherol gamma-	-0.479627	-1.09416	-0.924759	-1.3396	0.199738	-0.592315	-0.976505	-0.779866	-0.878487	-0.775822	0.021715	0.0825053	1.32687	1.26827	0.31738	-0.390929	1.69947	-0.984009	0.0318475	1.38084	1.57433	1.31311
tocopherol delta-	-0.712567	-1.32722	-0.136613	0.927001	-1.14357	-0.0667883	-1.51083	-0.447065	-0.238567	-0.931972	0.293027	-0.0860121	-0.429453	1.15873	-0.19532	-0.256762	1.84651	-1.0332	-0.0608664	1.75148	1.78967	0.810388
tocopherol beta	-0.920953	-1.2526	-0.166543	0.228452	0.553095	-0.595854	-1.00285	-0.997454	-0.82279	-0.233359	0.095816	-0.813487	1.46948	1.41925	0.677707	-1.07266	1.81925	-0.874595	-0.354483	1.51316	-0.134043	1.46546
thymine	0.278767	-1.04048	0.291618	0.112481	-0.426776	-2.6348	0.278826	-1.56853	0.383507	-1.39835	1.05582	0.329723	0.676541	0.0841731	-0.0578895	0.89972	-0.0196746	-0.65467	-0.25444	1.05641	1.78644	0.821588
thymidine-5-phosphate	-0.0368602	-1.02337	1.01929	0.772525	0.553118	-0.686923	0.258384	-0.917644	-2.92628	-0.806865	0.0498692	-0.573138	-0.612302	-0.700636	0.431258	1.28067	0.0812059	0.991298	0.246834	0.0870151	1.55437	0.958174
thymidine	0.351765	-1.00807	-0.323282	0.020404	-0.515258	-2.39289	0.538866	-1.24409	0.150043	-1.64688	1.2521	0.380993	0.910588	0.177074	-0.206199	0.570366	-0.0100026	-0.967591	0.0796897	0.87611	1.60451	1.40174
threonine	-1.56101	1.24817	1.45735	0.182803	1.28649	-1.51571	0.523898	0.893079	0.529198	0.427761	-0.381096	0.629706	0.270057	-1.20282	0.97595	-0.26496	-2.05545	0.565306	-0.192719	-0.999682	0.0174006	-0.833703
threonic acid	-1.12611	-0.71	1.08749	0.667749	0.372641	-0.918311	-0.972196	-1.3859	-0.25296	-0.865422	0.886561	-0.275489	0.0181926	0.0224939	-0.734403	-2.00119	0.823582	0.987744	0.38388	1.65211	1.53306	0.806476
threitol	-0.795089	-1.39476	-0.371166	0.385153	0.713518	-1.28218	-0.968073	-1.50662	-0.168611	-0.680474	0.0864589	0.640491	1.27978	2.27611	-0.486184	-0.842487	1.01173	0.017712	-0.696182	0.863963	1.02943	0.88748
tetracosane	-0.377726	-1.61122	-0.25638	1.03193	-1.0251	0.418525	-0.798617	-0.728418	-0.0567933	-0.937088	0.559059	0.501468	-0.266189	0.774405	-0.828398	-0.909126	1.1253	-0.993769	-0.299326	2.44488	0.732563	1.50002
taurine	1.21056	1.13472	0.273389	-0.8738	-1.10259	-0.243319	0.105436	-0.463676	0.0121555	-0.196439	0.076654	0.73425	0.817822	-0.705128	-0.11498	2.18678	-1.02034	-1.23519	-0.143482	1.74842	-0.295744	-1.90549
tartaric acid	-0.570652	-0.346233	-0.293657	0.0916841	-0.617413	-0.578129	-0.684055	-1.39938	-0.561433	-0.543179	-0.486475	-0.0688364	0.78899	0.667847	1.02043	-0.506634	1.84315	-2.27721	1.24537	0.699716	1.00654	1.56955
sulfuric acid	-1.38354	-0.568903	0.97052	1.30633	0.0122204	-0.880125	-0.895639	-0.69198	0.667688	-0.0844601	0.727721	0.484426	-0.460219	2.55597	-0.99564	-0.359052	-0.515404	0.143409	-0.0598433	-0.87227	1.77628	-0.877488
sucrose	1.59764	-1.10761	-1.1227	0.244135	0.26503	-0.472378	-0.764787	-1.6944	-1.54398	-0.800579	0.748592	0.623375	0.790378	0.571042	0.197066	0.00232919	1.21246	-1.76978	1.20085	0.459064	0.717092	0.647164
succinic acid	0.0840304	0.372453	-0.456693	0.973808	-0.592714	-0.148266	-0.226783	-2.17687	0.25545	-0.557308	0.90001	-1.43432	-0.118387	2.18387	0.0921267	0.958702	-1.08283	-0.723964	0.777251	1.3939	0.545583	-1.01905
succinate semialdehyde	1.94757	-1.74018	-0.4157	1.30174	-0.597549	-0.160893	-0.0263863	0.928097	-0.246859	-1.18255	-0.210636	0.308557	1.07936	-0.500192	-1.40152	-1.70132	0.668967	0.302722	-0.445709	2.30682e-05	0.681156	1.41129
stearic acid	0.427777	-1.52598	-0.466232	1.16718	-0.941253	1.42089	-0.477728	-0.183364	-0.518556	-0.745267	0.985869	0.947296	0.153536	0.897102	-1.23564	-1.42351	1.44217	-1.22419	-1.03313	0.62596	1.14683	0.560241
squalene	-0.287091	0.16983	-0.433556	0.993607	-0.0795221	-0.347019	-0.8817	-0.960631	-0.505492	-0.912085	0.655868	-1.11383	-0.59878	2.55333	-0.362542	-0.696988	1.90785	-0.137176	-0.0732962	1.57393	0.599458	-1.06416
spermidine	0.993004	0.143638	-0.508692	-2.21364	-2.44804	-0.263311	0.751799	0.842161	0.26371	0.700408	-0.00521583	1.55966	1.08064	-0.41691	-0.797212	0.901784	0.718795	-0.888175	0.321898	0.0333125	-0.320728	-0.448891
sorbitol	0.331199	0.565046	-0.468829	-0.784755	0.418219	-1.54713	-0.694409	-1.30903	0.463004	-0.345968	0.811908	-1.96875	0.681444	2.38957	0.757054	-1.29592	0.316629	0.0240333	0.746185	-0.265485	0.945291	0.230692
sophorose	0.748615	-0.0353476	-0.978939	0.200555	-0.479757	-0.899938	-0.70568	-1.14492	-0.940086	-0.843392	1.99608	-0.0411114	-0.0137068	-0.00086216	-0.882768	2.59839	1.17518	-0.967328	0.255415	0.655686	-0.405081	0.709004
shikimic acid	-0.153003	0.119635	-0.943787	-0.587243	-2.12229	-0.498259	-0.630121	-0.868245	-0.979349	0.304295	-0.850079	-0.0166042	1.56909	1.63793	1.32659	0.756711	0.0169334	-0.499915	2.02637	0.328159	0.261184	-0.197998
serotonin	0.93853	0.907373	-0.0712286	0.794509	-0.647695	0.147179	1.93822	-0.79346	1.33693	0.796984	-2.28573	-1.52231	-0.634428	0.656681	-0.655085	-0.00897929	1.19943	-0.827251	-0.476105	-0.407425	-0.108428	-0.277716
serine	-0.173374	0.241714	0.419594	-0.551985	-0.339354	-1.18343	1.34773	0.629283	0.497712	1.45851	-1.48664	0.526305	0.768311	-2.47813	0.878333	0.21035	-0.768601	0.609533	1.08942	-1.27601	0.253132	-0.672406
salicylic acid	-0.500265	-1.29696	-0.051986	0.967271	-0.65903	0.620703	-0.505786	0.31952	0.131288	-1.24363	0.720418	2.82452	-0.439148	0.0646227	-1.57431	-0.721452	0.710952	-0.605312	-0.465115	-0.476796	1.05634	1.12415
salicylaldehyde	-0.9119	-1.32601	2.33427	0.706612	1.27663	1.13016	-0.690438	-0.78763	-0.785806	-0.107269	1.43068	0.0624862	0.133758	-0.766199	-0.978505	-1.24767	1.15778	-0.903586	0.280178	-0.508765	0.110661	0.390566
ribose	0.53979	-0.5897	-0.855422	0.240798	-2.51347	-1.44243	-0.345353	-0.107946	0.251907	-0.4478	1.85873	0.6452	1.17092	0.981426	-0.864945	-0.325012	0.864354	-1.0188	0.553245	0.644595	1.05952	-0.299604
ribonic acid	0.524881	-0.0826984	-1.24922	-0.0371918	-1.46811	-0.396303	-1.00764	-0.958987	-0.661143	-0.675248	0.810219	0.279806	0.582689	2.63522	-0.0149926	-1.00712	0.723104	-0.8767	1.32458	1.26467	-0.238688	0.528881
ribitol	2.01978	-0.137859	-1.97049	0.399849	-1.03283	-0.812306	-0.270173	-0.940357	-0.586009	-0.57831	1.27964	0.272196	-0.0572205	0.284247	-0.404444	0.358807	0.767164	-0.692752	0.106587	2.34642	-0.793105	0.44116
raffinose	1.57618	-0.769922	-1.36832	1.4635	-0.784338	0.426997	-0.744794	-0.514294	-0.657197	-0.186228	2.3567	-1.27415	0.327849	0.613768	-0.541185	1.16077	0.184777	-1.05585	0.504739	0.00351166	-1.01651	0.293992
quinolinic acid	0.716393	0.293918	-0.517293	1.11736	0.678417	-0.922623	-0.723022	-1.10886	-0.620591	-0.234799	0.245381	0.672574	1.46318	1.17654	0.528285	-3.17157	0.119753	-0.413711	-0.4103	0.0384961	0.728798	0.343672
pyruvic acid	1.09248	-0.63513	-2.18306	0.425696	-0.881925	-0.542689	1.4534	-0.955516	0.543196	0.277016	1.35956	-1.06606	0.336979	1.23388	0.608845	-0.137553	0.443622	-2.04786	0.707714	-0.130501	-0.128423	0.226337
pyrrole-2-carboxylic acid	1.72186	0.560563	-1.60057	2.14587	-1.23902	-0.085296	0.474841	-0.82086	0.0712764	-0.44886	-0.177919	-0.204187	-0.987924	-0.748146	0.949094	0.595506	0.816116	-0.999301	-1.0156	-0.156499	-0.336746	1.48581
putrescine	0.0251554	-0.169271	-0.245084	-0.489181	-0.318887	-0.633509	-0.175444	-0.363395	-0.355281	-0.320802	-0.135326	-0.346957	0.0648621	-0.200972	-0.264241	1.34677	0.163866	-1.18676	0.115668	3.96796	-0.687534	0.208364
p-tolyl glucuronide	-0.40041	-0.65814	-0.775377	1.71763	-1.0047	-0.365459	-1.00248	-0.300431	1.20655	-1.07418	-0.894066	1.07232	0.38612	1.46126	-0.231515	0.184349	0.0346169	-1.32307	-1.10308	1.42484	1.6393	0.0059155
pseudo-uridine	0.0716754	-0.277653	0.610094	0.554713	-0.547971	-1.13472	-0.429341	-0.629377	-0.0152911	-1.00167	0.153087	1.68657	1.02613	1.82101	-0.666996	-1.67275	0.594625	-1.72465	0.000257176	-0.34457	1.76433	0.162501
propane-1,3-diol	0.287401	-1.81399	-0.774947	1.08123	-1.17794	-0.163537	-0.509822	-0.982566	0.216518	-0.440592	0.436821	0.53152	-0.323972	1.24331	-0.807567	-0.999371	1.84581	-0.976358	-0.329742	0.79996	1.49621	1.36162
proline	-0.318399	1.18071	0.704786	-0.295016	1.14365	-0.85037	0.225833	0.862036	0.348771	0.661316	-0.496745	0.0502994	0.857881	-0.957536	0.933175	-0.184065	-1.49828	0.515575	0.54622	-3.13878	-0.260697	-0.0303629
piperidone	-0.871277	0.561164	-0.706054	-0.878153	0.856123	0.996955	0.866558	-0.613358	1.05635	-1.3162	1.14213	1.07343	-1.18983	-0.590311	-0.566309	-1.09278	-0.682845	0.736703	-1.38945	-0.2865	1.37596	1.51768
pipecolinic acid	-0.216902	0.132451	-2.8196	-0.820384	0.582204	-0.462933	-0.480573	0.804117	0.714846	-1.32194	1.25885	0.238368	0.773255	0.336757	-0.100798	-0.0210775	0.203822	-0.291786	-1.62721	0.826401	0.850206	1.44192
pipecolic acid	-0.295623	0.0497504	-0.238344	1.65362	0.656479	-1.81867	-0.556289	0.713763	0.625509	-1.38807	1.16332	-0.0587146	0.683253	-0.310083	-0.180841	-0.102029	0.120308	-1.8669	-1.68986	0.735794	0.759328	1.3443
pinitol	-0.389019	-0.560659	-2.77683	-1.62619	-0.339941	-0.485083	-0.475876	-0.389173	-0.0231848	-0.43234	-0.0378969	-0.182116	0.555856	0.644874	-0.111633	1.91882	0.951209	0.153613	1.04391	1.43176	0.338442	0.791462
pimelic acid	-0.0618131	-1.93071	-0.801068	0.679016	-0.00110064	-0.305261	-0.916112	-0.886662	-0.00468715	-0.622372	2.15591	0.144368	-0.0636653	1.626	-0.803918	-1.02006	1.08303	-1.06861	0.0741951	0.73732	0.661644	1.32456
phytosphingosine	0.798533	0.303302	-2.26083	0.258879	-0.710438	-1.81208	0.0261594	-0.392258	-0.755323	-0.581617	1.16733	-0.483967	0.469222	1.2181	0.563371	-0.721478	0.391906	-1.18903	1.58506	1.01954	0.122045	0.983565
phytanic acid	0.860376	-0.327948	-0.585898	0.538172	-0.890589	2.96966	-0.794072	0.150506	-0.415958	-0.532621	0.0112641	-0.315953	0.0505039	-0.511736	-0.660585	-0.725853	0.868175	-0.985393	-1.34035	1.77812	-0.0264388	0.886626
p-hydroxylphenyllactic acid	-0.824477	1.43447	-1.18578	1.29532	0.259248	-1.08975	1.33555	0.390911	0.846176	-1.23232	0.784847	-0.0286638	1.21183	-0.581018	-1.43747	-0.296051	0.467238	-1.13605	-1.01793	0.0113292	-0.679932	1.47252
phthalic acid	-1.16913	0.0544203	0.0425454	-1.06223	-0.961337	0.237992	0.311373	0.0723539	0.168878	0.308961	-0.381037	0.851364	-1.5902	1.0842	-0.00225275	0.254063	1.29077	-0.0967286	-2.62568	1.38585	0.414287	1.41153
phosphoethanolamine	0.471921	1.44617	-0.327045	-0.0639009	-1.24508	-0.410267	1.08832	0.527669	-0.912641	1.47287	-1.49104	0.972916	-1.73106	0.0518765	0.135468	-0.101419	2.15605	-0.383064	-1.01617	-0.499899	-0.3007	0.159013
phosphoenolpyruvate	0.503312	0.255213	0.251063	-1.28254	0.078979	-0.00226322	0.598832	0.810036	-0.133631	0.453394	-0.131616	-0.11734	0.226081	-3.39439	0.938522	1.69756	-0.199573	0.639764	0.0507218	0.46395	-1.19962	-0.506446
phosphate	0.764125	0.162177	-0.0518233	0.367493	-0.5456	-0.0476206	0.559725	0.492254	-0.905149	-0.802306	-1.76567	1.19921	0.738519	1.73925	0.108485	-1.32985	-1.36799	-0.4205	-1.53355	0.106801	0.813166	1.71887
phenylalanine	-1.31253	0.609137	1.47897	-0.275065	1.06835	-0.834445	0.685173	0.0277047	0.618825	1.22181	-0.580872	-0.467754	-0.628987	-0.768199	0.705418	0.847945	-1.42084	1.67828	0.545671	-1.35475	-0.203393	-1.64044
phenylacetic acid	-0.822438	-1.42507	0.323007	0.958575	-0.262319	-0.119208	-0.938165	-0.376105	0.471676	-1.39605	0.812604	0.718851	0.264544	0.724495	-0.941819	-1.47959	1.53079	-0.789401	-0.827912	0.491553	1.03973	2.04225
phenaceturic acid	1.69029	0.36605	0.0916611	0.510644	-0.894697	-1.01514	0.0645963	-1.01847	-0.134924	0.28474	-0.567843	0.521972	-0.535608	0.753416	-1.01483	2.75542	0.34676	-1.16106	-0.924763	-1.29361	0.521731	0.653657
pentose	-0.804939	0.0294711	-0.85952	0.908961	-0.191925	-0.878357	-0.458244	-1.51158	-0.238849	-0.665995	-0.476691	1.21519	1.12229	2.24643	0.300577	-1.2948	-0.0535913	-0.535746	0.697061	-0.9248	0.57347	1.8016
pentitol	-0.258211	-0.583364	-0.617968	-0.421797	-0.34884	-0.560908	2.68575	-0.518078	-0.103648	-0.891611	0.625097	3.02001	-0.527401	-0.33835	-0.0465918	-0.639727	0.367047	-0.640398	-0.61601	0.108635	0.0782803	0.228078
pentadecanoic acid	1.113	-0.0628342	-0.374749	1.07879	0.219873	1.60961	0.278842	0.342422	-3.32177	0.0843609	0.533966	-0.0462419	0.0551421	0.541578	-0.511321	0.962074	-1.11139	-0.75863	-0.317495	-0.86307	0.259025	0.288814
p-cresol	0.237612	-1.41818	-0.237713	1.27594	-1.61105	-0.694933	-0.379002	-0.868705	0.408896	-0.67485	-0.146838	0.718808	0.107371	1.8999	-0.901243	-0.366178	1.81155	-0.902535	0.407276	0.070665	-0.481436	1.74464
parabanic acid	0.796178	-0.116231	-0.305365	2.24579	-1.15879	-0.137599	0.218446	-0.835311	0.00481011	-0.653928	-0.227479	0.115484	-1.17303	0.618303	-0.253122	0.084029	1.29501	-0.990569	-0.830948	-0.723808	-0.54431	2.57245
pantothenic acid	1.30418	-1.77913	-1.61771	0.64477	-0.608582	0.396398	0.301618	0.337635	0.27971	0.0223399	-2.38075	0.678554	0.732056	1.01216	-0.0421454	-0.929585	1.13641	-0.305603	0.683622	0.250847	-1.01059	0.893787
panose	-0.0298133	-0.742581	-0.668611	0.323559	-0.602495	-0.765684	-1.19525	-1.20409	-0.30705	-0.737108	0.105969	-0.40758	0.0410902	0.375095	-0.244424	3.38056	1.0618	-0.163372	1.19713	-0.00395658	-0.363684	0.950506
palmitoleic acid	1.65903	-0.26653	0.224562	1.25499	-1.85769	2.61996	-0.523808	0.77085	-0.330233	-0.080933	0.140656	-0.281129	-0.412084	0.28376	-0.977034	0.579334	0.328954	-1.30282	-0.90935	0.0751011	-0.00854716	-0.987034
palmitic acid	0.820693	-1.43624	-0.317685	1.07649	-1.00234	1.96932	-0.731007	-0.0631221	-0.605928	-0.584834	0.992103	0.511692	-0.441359	0.904626	-1.44304	-0.653532	1.17799	-1.22643	-1.17224	1.06597	0.704049	0.454821
oxoproline	0.84673	0.265395	-0.85294	1.89788	-0.638156	-0.722691	-0.333086	-1.03393	-0.149072	-0.815605	0.889147	1.02778	-0.314604	0.75296	0.333025	0.324544	-1.11773	-0.772659	-0.711032	2.25066	0.51027	-1.63689
oxalic acid	-1.12025	-0.69173	0.257856	0.641703	0.287285	-1.05305	-1.03137	-1.95013	0.380276	-0.835237	1.1591	-0.430178	0.516035	1.20744	-0.756121	-1.71967	1.49101	0.455397	0.616401	0.622564	0.94802	1.00466
orotic acid	-0.385333	-1.06808	-0.891437	-0.160781	-0.692495	-0.58275	-0.936317	-0.927901	-0.855582	-0.92208	0.393722	-0.0285764	0.359667	0.0695897	0.498212	1.79846	1.1479	-0.995769	0.774788	2.78395	0.0595707	0.561246
ornithine	-0.85567	1.05932	1.1085	-1.27366	1.30231	0.00786262	-0.0140179	0.607113	0.0268055	0.835867	-1.09681	-0.229225	-0.158678	-1.16508	1.03897	1.32962	-1.63281	1.49944	0.523863	-0.885625	-0.926587	-1.1015
O-phosphoserine	0.653836	-0.189606	-1.1401	0.553995	-0.466544	-0.613311	0.124297	0.502296	-1.22422	1.1906	1.04779	0.136356	-1.22593	0.197286	-1.203	-1.3939	1.73872	-0.38672	0.0833486	-1.2928	1.56665	1.34096
oleic acid	1.07187	-0.997446	-1.05709	-0.228529	-1.11714	1.56631	-0.860198	0.91885	-1.09908	-1.05341	-0.73197	0.997741	-0.97566	0.79022	-1.34279	0.60037	1.24243	0.171675	0.353584	1.1537	-0.597559	1.19412
oleamide	-0.270527	-0.478879	-1.62324	0.0919165	-0.974009	-0.281012	-0.871099	-1.14193	-0.38729	-0.44942	0.814099	-0.0114808	0.159619	0.873029	-0.738915	0.899462	0.677294	-0.649412	-0.384308	2.80114	1.69363	0.251333
octadecanol	0.11472	-2.24056	-0.224801	0.639417	-0.0272068	0.192459	0.142414	-2.35811	0.251025	-0.364974	1.05235	0.634697	-1.97161	0.9147	0.0814676	-0.346619	0.870462	0.0865107	-0.0415653	0.443633	0.913048	1.23855
norvaline	-0.834903	-1.12503	0.080124	1.99475	0.17697	-0.999007	-0.0365013	-0.822413	0.115759	-0.608511	1.46331	-0.565131	-0.529998	0.40839	-0.851949	-0.491168	1.4391	-0.74283	-1.11323	-0.0397775	1.05493	2.02711
nicotinic acid	-0.378531	-0.0751159	-0.705615	-0.507252	-1.35817	-1.26804	-0.759259	0.00492676	-0.813959	0.154237	2.03755	-0.734254	0.771051	0.361065	-0.436687	1.5927	-0.79471	-0.0896342	0.357843	2.34956	0.819454	-0.527153
nicotinamide	0.817946	0.455572	0.0149012	0.575587	-0.164251	-0.0599656	0.423514	0.177445	0.312338	0.370782	-1.21488	0.429415	0.585927	0.49563	-0.00609835	-3.62418	0.784928	-0.0116811	0.28774	-1.61732	0.209952	0.756696
N-acetylputrescine	1.07315	-0.197132	0.247831	-1.44703	0.270568	1.79002	1.96359	-0.91104	-0.308493	-0.0230562	-1.73359	-0.323576	-0.531232	1.5655	-0.274834	-0.138108	-0.754535	0.593653	-0.293963	-1.22259	-0.358297	1.01317
N-acetylornithine	-0.826715	0.0508005	-0.0504598	2.07311	0.171039	-1.60556	-0.883057	0.0190555	-0.137392	0.171443	1.62589	-1.21376	1.86429	-0.454654	0.0517906	1.05495	0.211227	0.124582	0.59222	-1.50258	-0.894102	-0.442124
N-acetylmannosamine	-0.526753	1.02151	-1.46033	-1.13182	-0.93775	-0.922366	-0.751147	1.05574	1.13174	0.981311	-0.597758	-1.24261	1.20178	1.16268	0.978401	-0.942685	1.15599	0.705658	0.0489439	-0.832973	-0.924581	0.82702
N-acetylglycine	-1.26593	0.771827	0.785542	0.45228	-1.48258	-2.37061	0.582839	0.698168	-1.06173	0.682524	0.588764	0.408822	-1.66004	0.375235	0.662122	0.681186	0.207868	0.768785	0.610198	0.56726	-1.39523	0.392699
N-acetylglutamate	0.440235	-0.160527	-0.0860524	0.207655	-1.52592	-0.10209	-0.101908	-0.957252	-0.576985	-1.08206	2.95474	0.829475	-0.0649848	0.0800225	-1.05913	1.01982	0.93963	-1.19876	-0.790654	0.84657	0.756468	-0.368296
N-acetyl-D-tryptophan	0.160543	0.396238	-0.897949	0.0478803	-0.340126	-1.41949	-0.138022	-0.756645	0.611288	-0.623366	-0.000174033	-0.0654457	-0.280731	1.73146	-0.120975	-1.51264	0.424068	-1.10355	0.248295	-0.140377	0.767758	3.01197
N-acetyl-D-galactosamine	0.716013	0.786845	-1.90659	0.115605	-1.34254	-1.908	-0.10257	-0.228734	-0.35999	-0.391131	0.108882	0.249029	0.43768	1.33135	1.2884	-1.14421	0.675462	0.453087	1.7566	-0.24708	-1.03136	0.743259
N-acetylaspartic acid	0.353767	-0.605765	-0.305717	0.409946	-1.53224	1.61229	-0.136192	-0.0203919	-0.486923	-0.233048	1.04812	-0.623503	-0.355973	-0.347059	-0.657395	2.47793	0.328952	-1.58709	-1.0293	1.71997	0.120295	-0.150672
myristic acid	1.00208	-1.20174	-0.424067	0.618688	-0.86895	2.23765	-0.422662	0.578938	-0.845027	-0.629846	0.952135	0.193515	-0.720749	-0.27662	-1.04205	-1.44389	1.0871	-0.90069	-0.637194	1.61458	0.211817	0.916968
myo-inositol	0.960118	0.0561913	-0.258686	1.05119	-1.78004	-0.0940521	0.364454	0.257365	0.659915	-0.162825	-1.33658	1.45252	1.02369	0.763114	-0.210903	0.0205877	0.748148	-1.72893	-0.419248	-1.71928	1.34927	-0.996007
mucic acid	-0.100645	-1.34423	-0.291596	0.755695	-0.716103	-0.678335	-0.234245	-0.847941	-1.18485	-0.26316	-0.679409	0.571879	-0.197252	0.338491	-0.124119	3.59939	0.786149	-0.210005	-0.357856	0.0904621	0.587572	0.500101
monomyristin	1.36998	-0.722858	-1.12449	0.693099	-0.683138	2.66697	-0.172987	1.0332	-0.78321	-0.353994	-0.400681	0.0146289	-0.611411	-0.355162	-1.21925	-1.03549	1.02185	-0.874387	-0.527049	1.22475	0.044541	0.795086
methylmalonic acid	-1.10471	0.349017	1.21508	0.432718	1.66319	-1.03038	0.691559	1.12906	-0.0292156	0.202444	0.188497	0.0400253	-0.587708	-1.57475	1.53816	0.571495	-2.15543	0.677239	-0.210466	-1.09959	-0.607886	-0.298345
methylmaleic acid	-0.540916	-1.60615	-1.23474	0.785849	-0.544151	0.0666058	0.0729949	-0.686747	-0.256384	-1.05252	1.09408	1.84972	-0.45812	0.558652	-0.685547	0.150195	0.671732	-1.17803	-0.881833	1.52616	0.584431	1.76471
methionine sulfoxide	-0.949323	0.318899	1.08222	0.554575	0.355414	-0.350743	-0.540131	-1.84084	-0.0122624	-0.116148	-2.64878	-0.544147	1.77081	0.469532	0.348309	1.2916	0.129239	0.308929	-0.640977	-0.297646	0.0876612	1.22381
methionine	-1.13248	0.853161	1.15582	-0.347869	1.30044	-0.764268	0.63178	0.738123	0.543992	1.06099	-0.558	-0.521953	-0.269797	-0.998594	0.79923	1.1115	-1.78787	1.23957	0.432529	-1.36602	-0.653998	-1.46629
methanolphosphate	0.374224	-0.276209	-0.926712	-0.619369	-1.25363	-0.657772	0.748207	0.244235	0.137102	0.36555	0.418466	0.679945	-0.100535	2.30483	-0.943189	-1.45433	1.96088	-0.992308	-0.48467	-1.14736	0.58423	1.03841
melibiose	1.53773	0.172111	-1.33902	0.231522	-0.348141	-0.736722	-0.101611	-0.619459	-0.0327476	-0.392195	1.85944	-0.89553	-0.326527	-0.475509	-1.07517	2.01299	1.94321	-1.1461	0.151788	0.222945	-0.755576	0.112579
melezitose	-0.266706	-0.619673	-0.976051	-0.423667	-0.939555	-1.10528	-0.876729	-0.991497	-0.615968	-1.00705	-0.478585	-0.572202	1.75554	1.79235	0.706339	0.153746	1.02048	-0.0163764	1.35974	1.10536	-0.546475	1.54226
mannose	1.03253	0.837425	-0.98781	0.113243	-1.26035	1.66735	0.215902	0.0399084	0.251052	-0.801962	-0.553184	0.67076	0.819549	0.697443	0.569924	1.41433	0.687225	-2.44719	-0.593949	-1.00866	-0.927885	-0.435641
maltotriose	0.200225	-0.719786	-1.13797	-0.0189074	-0.553114	-0.765427	-1.15802	-0.93438	-1.11525	-1.09834	0.559601	-0.544627	0.512339	0.436532	-0.0386751	1.85726	1.44584	-0.742915	1.73741	1.47381	-0.426161	1.03056
maltose	0.882322	-0.74258	-1.32731	0.257091	-1.0245	1.82335	-0.784211	0.124684	-0.239658	-0.667652	0.216449	-0.115184	-0.341228	-0.208706	-1.35361	-0.104939	1.92725	-1.0113	-0.02491	1.02637	-0.391733	2.08001
maltitol	1.19493	-0.47542	-1.30749	0.679035	-0.615295	0.458767	-0.687134	-0.761873	-1.40937	-0.508668	1.434	-1.48985	-0.66718	-0.438553	-0.176018	1.59805	1.45738	-0.709412	1.25923	0.0917998	-0.168266	1.24133
malonic acid	-0.275777	-2.07934	0.454252	1.3681	-0.175206	-0.231753	0.0431417	-0.721004	0.0644841	-0.86746	0.217764	1.04864	0.91236	0.334056	-1.44586	-0.991496	0.31251	-1.11656	-0.580047	0.566425	0.87723	2.28554
malic acid	1.42864	-0.173969	-2.01745	0.0494433	-1.63202	-0.593404	-0.0758132	0.0582118	-0.853743	-0.279988	-0.714183	0.672815	1.11423	0.676758	-0.284885	-0.954079	1.80288	-0.857908	0.501275	-0.0944853	0.546992	1.68069
maleimide	0.85494	0.32019	0.122587	0.718576	-0.900598	-1.52833	-0.610148	-1.39104	-0.0857445	0.538572	-0.23442	-1.68896	0.32628	1.73095	0.26117	1.36112	0.65615	-0.34851	1.49311	0.469519	-1.67215	-0.393264
lyxose	-0.615556	-0.215811	-1.14586	1.83601	0.0749613	-1.30562	-0.54939	-0.189721	-0.362685	-1.14559	-0.6186	2.15233	-1.08838	1.2401	-0.187782	-0.894134	1.01498	-0.743586	0.648594	0.752461	0.250901	1.09238
lyxitol	0.632074	-0.75973	-0.297411	0.279423	-0.715639	-0.43417	-0.585391	-1.1257	-0.477712	-0.612127	1.64372	0.156791	0.19733	0.59037	-0.26759	0.707411	-1.94164	-1.00836	0.19483	2.79547	0.302324	0.725731
lysine	-0.210653	0.824696	0.453491	-1.11845	0.831493	0.524112	0.395774	0.581002	-0.0864487	0.808616	-0.592662	-1.05732	-0.331828	-2.03444	1.12775	1.33489	-1.81821	1.42513	0.75189	0.185218	-0.978931	-1.01512
linolenic acid	0.943831	-1.33709	-0.729656	0.839155	-0.443401	1.98764	-0.0776524	0.58145	-0.631256	-0.881492	-0.255768	-1.66069	0.070357	0.295279	-1.13668	-0.0744982	1.32339	-1.2254	-0.736635	1.12223	0.794758	1.23214
linoleic acid	0.84993	-0.964606	-0.456943	0.573066	-1.27981	1.56721	0.286631	-0.0948938	-0.227837	-1.22601	-0.612254	1.14827	0.497099	0.598299	-1.98264	0.557978	0.984114	-1.50026	-1.15083	0.726723	0.87295	0.833811
lignoceric acid	-0.131712	-1.49197	-0.99128	0.908256	-1.47711	0.608934	-0.31584	0.272028	-1.09207	-0.568419	1.47068	0.0310193	-0.142433	0.395098	-0.321224	-1.16959	1.96132	-1.02278	0.17574	0.431481	1.84138	0.628486
levoinositol	1.53212	0.963184	-1.30523	0.597261	-0.633067	-0.874862	0.762822	-0.569157	0.0566239	0.869389	-0.172767	-0.481632	0.411543	0.177277	-0.551244	2.41738	-0.0528365	-1.41463	-0.622743	-1.68459	-0.355957	0.931123
leucine	-1.26655	0.169907	1.53593	-0.341718	1.5687	-0.662087	0.383563	0.360625	0.557033	0.997277	-0.395902	-0.797626	-0.563428	-0.954191	0.601367	0.823256	-1.80945	1.76519	0.631788	-1.09958	-0.420171	-1.08392
lactobionic acid	0.885493	0.205954	-1.32523	0.447378	-0.608884	-0.83498	-1.4274	0.495022	0.961539	-0.144887	1.42701	-1.38115	0.0962628	-0.499184	-0.410528	1.65544	2.08389	-0.894479	0.477487	0.231703	-1.13728	-0.303176
lactitol	0.961117	-0.108196	-1.13491	0.105377	-0.843023	-0.646184	-0.955943	-1.30741	-0.604487	-0.441419	1.59121	-1.00971	0.0318649	0.733981	-0.817319	1.63887	1.16458	-1.13318	1.46602	1.33731	-0.478111	0.449559
lactic acid	1.14229	0.297677	-1.06085	-1.34022	-1.17103	-0.574446	0.57161	-1.1499	0.227228	-0.963477	0.918117	-0.139008	0.243625	0.649852	-0.184151	2.24733	1.1213	-1.79831	-0.596669	0.297425	0.318659	0.94294
kynurenic acid	-1.74814	-0.507944	0.341907	0.940307	-2.24455	0.460715	0.626827	0.585504	0.780752	0.379618	-0.0824389	1.12025	-0.348842	0.517498	-2.25637	0.469203	0.826021	-0.968484	0.284115	-0.316175	1.0857	0.0545253
isothreonic acid	0.277131	-1.00191	-0.116397	0.81218	0.166417	-0.920373	-0.573582	-1.35414	-1.82933	-0.53055	-0.128677	1.11255	1.20566	0.927309	-0.168902	-0.943083	1.14966	-1.6352	0.299026	1.52692	1.171	0.554285
isopropylbenzene	0.470255	-2.72539	-0.392723	0.524778	-0.699898	1.2963	-0.0109586	-0.565075	-0.337208	-0.125362	-0.561951	-0.460952	0.319822	1.78637	-0.509076	-0.694453	1.74302	-0.641349	-0.535304	0.155915	0.820696	1.14254
isomaltose	0.908402	0.516682	-1.73928	0.00828411	-1.47116	-0.68234	-0.140997	-0.566789	0.0480813	-0.547	0.0270117	1.04259	-0.183834	0.45746	-1.0495	2.00742	1.75801	-1.06316	1.02349	-0.691038	-0.651285	0.988949
isolinoleic acid	-0.171767	-0.761542	0.380672	0.323848	-0.330948	-0.99852	-1.90968	-1.1246	-0.200187	-0.0261249	2.13325	-0.981116	-0.439024	0.655079	0.255558	1.4973	0.469124	0.519149	1.48365	1.02399	-1.27549	-0.522622
isoleucine	-1.06303	0.884929	1.47788	-0.415532	1.53648	-0.86134	0.44679	0.290816	0.405438	0.988366	-0.381903	-1.01982	-0.625407	-0.814501	0.727481	0.577468	-1.92025	1.56887	0.410147	-0.216566	-0.38892	-1.6074
isocitric acid	-0.647473	0.300546	0.337705	1.19181	0.415171	-0.37476	-0.411191	0.131637	-1.14096	-0.135095	2.83772	-1.51445	-0.87483	-0.752973	-0.745231	0.639485	0.991818	1.08192	-1.12024	0.00026907	0.623442	-0.834318
inositol-4-monophosphate	0.0225036	0.285929	-0.0804469	0.0602068	-0.172329	0.116928	0.336457	0.367039	0.106736	0.387927	-2.36755	1.03645	0.0627484	0.995419	-0.672034	-3.0855	1.40607	-0.1318	0.0868749	0.049837	0.373567	0.814968
inosine	0.939025	0.714084	0.15269	0.801552	-0.315689	0.12635	0.357907	-0.351995	0.482744	0.0426895	-1.26577	0.582838	0.371273	0.864316	0.0626883	-3.20164	1.0017	-0.551601	0.190744	-1.35173	-0.832854	1.18068
indole-3-propionic acid	-0.863953	0.344913	-1.04736	-0.281233	-0.919753	-1.08563	-0.190116	-0.517897	0.13612	-0.415357	0.0140177	0.112054	0.761123	2.37248	0.872942	-1.81949	1.21713	-0.153567	1.16054	-0.337495	-0.899247	1.53978
indole-3-acetate	-1.35402	-0.964987	0.140381	0.681661	-0.50307	-0.212976	-1.03795	-0.828522	-0.757469	-0.188759	1.05851	-0.948196	-0.724667	-0.497815	-0.486578	2.27704	0.371045	-0.73871	1.74949	1.34367	0.826171	0.795754
ile-ile	0.713103	0.511647	-0.809005	-0.254412	-0.429435	-0.739986	-0.258197	-0.98646	-0.727547	0.123786	3.73982	-0.77877	-0.0339434	0.223799	-0.5733	-0.168016	0.305401	-0.191322	0.45606	0.117199	-1.07223	0.831806
hydroquinone	0.372111	-1.01025	-0.50042	1.33591	-1.80411	0.286226	-0.43629	-0.459777	-0.492247	-1.17926	0.724905	0.761753	-0.0753687	1.15615	-0.950608	-1.01747	1.436	-1.01628	-0.0732113	0.244235	0.559127	2.13888
hydrocinnamic acid	0.276	-0.0672118	0.149021	-4.27264	-0.253036	0.192679	0.536316	-0.0787066	0.317063	0.659903	-0.469163	0.137529	0.207683	0.295088	0.348024	0.569489	0.166079	0.517095	0.643252	0.110464	0.303272	-0.288198
homoserine	-0.202822	0.333195	-0.220891	1.16154	0.629601	-0.650342	0.246652	-0.286543	1.06674	-0.787941	0.960507	1.01148	0.512641	0.543717	-1.57776	-2.82081	0.640679	-0.621223	-0.553598	-1.07718	0.64227	1.05009
homocystine	-0.793884	-1.31735	-0.360359	-0.3154	-0.438658	-0.532683	0.0574704	-0.314302	-1.49685	-1.07782	-0.105349	0.659992	-0.282907	1.98978	0.568356	0.460761	0.132904	-0.216824	-0.761735	2.30024	-0.0173339	1.86195
histidine	-0.608334	0.780672	0.55747	-1.58929	0.869825	0.0289753	0.687471	0.567984	0.24727	0.843176	-0.384328	-0.846538	0.404874	-1.78152	1.06739	0.915868	-2.06422	1.28961	0.974156	-0.0656749	-0.891181	-1.00364
hippuric acid	0.289628	-0.749872	-1.15955	-0.411937	-0.114254	1.0368	-0.0717682	-1.22914	-0.367778	-0.567644	0.558079	-0.658399	-0.544014	-0.361279	-1.17917	1.16223	1.82445	0.222643	-1.16985	2.13622	-0.227647	1.58225
guanosine	0.806582	0.427108	-0.203409	0.918446	-0.255458	-0.233455	0.333537	-0.201396	0.429963	-0.266314	-1.29035	1.15429	0.462995	0.73353	-0.156564	-3.35616	1.06665	-0.849031	0.120921	-0.888757	0.251839	0.995031
guanine	0.590029	-0.286151	-0.768077	-0.527122	-1.30034	-0.782179	-0.148647	-0.923249	-0.544083	-0.750147	1.14207	-0.149875	-0.37805	0.0562195	-0.806145	0.987374	1.10932	-1.02051	0.170245	3.03579	0.318916	0.974625
glycyl-proline	-1.18292	-0.331473	-0.268372	-0.726991	0.677085	0.862231	1.82293	-1.44413	0.94618	-0.214413	1.19684	-1.3133	-0.407701	0.087051	1.57393	0.642849	-0.175811	1.16444	-1.18502	0.334682	-1.24831	-0.809757
glycyl tyrosine	1.26681	0.594955	-1.15229	-1.28587	-0.903792	-0.287023	0.854928	1.02089	-0.288799	0.259257	-0.0349816	-0.574516	0.247744	-2.58588	-0.603222	0.751327	1.17529	1.17037	0.375249	-0.150544	-0.998123	1.14823
glycolic acid	-0.833724	-0.651642	-0.0519778	1.21021	-0.458087	-0.477579	-1.13052	-1.45653	0.242684	-0.875084	1.41361	0.104355	-0.140617	1.0288	-0.938645	-1.24101	1.3988	-0.87221	-0.10527	0.67434	1.76164	1.39845
glycine	-0.113848	-0.888445	-0.116295	-0.0630283	-0.546454	-1.34363	-0.67816	-0.639248	-0.239823	0.448814	-1.00446	1.01661	2.06604	0.773725	-0.166599	1.87322	-0.291994	-0.847598	-0.190671	-0.58229	2.20696	-0.672825
glycerol-alpha-phosphate	-0.479096	0.751623	-1.18053	-1.72522	-0.852578	-1.32124	0.679566	-0.53991	0.260009	0.396928	-0.357847	-0.921811	0.508788	1.31443	1.13628	-0.302835	1.03758	-0.0374224	1.0055	0.506434	-1.6252	1.74655
glycerol-3-galactoside	1.43723	0.923477	-1.28407	0.858817	-0.0349448	-0.184663	0.374617	0.103797	-0.1915	0.602303	0.551356	-2.85094	0.582327	-0.28473	-0.960605	1.14486	0.0142944	-0.779003	-0.041344	-0.151354	-1.21452	1.38458
glycerol	0.552497	-1.07644	-0.581954	1.31791	-0.896318	0.206107	-0.498636	-0.816122	-0.0114142	-0.818312	-0.0868513	0.126543	0.616834	1.53244	-0.620951	-2.33562	1.25356	-1.01227	0.0213587	0.453003	1.16649	1.50816
glyceric acid	0.700201	-0.750271	0.0392244	0.471083	0.489811	-1.79272	-0.763697	-1.66498	-0.587971	-0.578388	0.734735	-0.49964	0.09316	0.746086	-0.68839	-0.990137	0.956448	-0.892284	0.65142	1.82144	0.606386	1.89848
glutaric acid	0.147759	-0.239053	-0.363605	0.702098	-0.547798	-0.469092	-0.905495	-0.811175	-0.278511	-1.01324	0.91732	-0.268388	0.0342559	0.718851	-1.33874	0.902209	0.450142	-0.887043	-0.879436	3.3165	0.584895	0.227552
glutamine	-0.652097	1.45823	-0.0647072	-1.14747	-0.12547	-0.341355	0.841291	0.600658	-0.646061	0.880072	-0.15274	-0.944195	0.195457	-2.18151	1.51308	0.930414	-0.66418	1.43398	1.04066	-0.260226	-1.46965	-0.244187
glutamic acid	1.40566	0.983188	0.444506	-0.738093	-0.335649	-0.945346	0.0696193	-0.194742	-0.256831	-0.182463	0.278096	1.08312	0.0766015	-0.500589	-0.347336	-1.51122	-0.504989	-0.458266	-0.336436	2.86255	0.796421	-1.6878
glucose-6-phosphate	0.823626	-0.892175	-0.630498	0.531269	-0.91291	-0.787969	-0.68057	-1.03008	-0.663658	0.422481	-0.091017	-0.10088	0.0847836	0.755077	-0.823232	1.70382	1.6981	-1.57679	-0.882251	2.0791	0.234911	0.738874
glucose-1-phosphate	0.480362	-0.0160081	-0.8592	-0.297835	-0.747898	-0.983217	-0.982184	-0.980696	-0.685158	-0.683319	0.838236	0.193005	0.528695	2.6601	-0.000708293	-1.00162	0.747662	-1.43468	1.31551	1.19114	-0.104822	0.822638
glucose	0.898254	0.626661	-0.986407	-0.117673	-1.167	-1.9474	-0.169102	-1.3808	-0.52551	0.230938	-0.757509	0.235703	0.286225	0.833557	-1.10414	2.48308	0.130763	-0.0343522	0.162697	0.106432	1.35988	0.835696
gluconic acid lactone	1.91829	0.350954	-1.62645	0.750331	-1.03111	-0.303415	0.292776	-0.669803	-1.07672	-0.40496	1.84724	-0.731103	-0.0618925	-0.0308402	-0.433784	0.973906	0.200331	-1.70351	1.03287	1.00148	-0.792362	0.497786
gluconic acid	0.790331	-0.609544	-1.72933	0.471425	-1.38259	-0.847545	0.255537	-0.6154	-0.467484	0.389695	0.781873	-0.200077	0.519562	-0.154311	0.406291	2.47926	0.760523	-1.83337	0.651974	0.805444	-0.930702	0.458438
glucoheptulose	0.326864	-0.665302	-2.36909	-0.984232	-1.18796	1.96389	0.239105	-1.74098	-0.777157	-0.309142	0.954063	0.430213	0.683431	1.15261	-0.0370186	0.432283	0.171403	-0.182152	1.17031	0.531384	0.0894544	0.108028
galactose-6-phosphate	0.362238	-0.933557	-0.503042	0.966351	0.221619	0.328501	-1.78259	0.170347	0.506254	-0.732713	-0.630074	0.295106	-0.599646	0.279395	-0.501528	-0.287204	1.31554	-0.990157	-1.6168	2.12011	0.124433	1.88742
galactonic acid	0.301092	-0.88351	-1.29878	0.266512	-1.10709	-0.300134	0.212819	-1.0505	-0.71152	0.264634	0.5934	-0.481932	-0.242607	-0.827786	0.30331	2.50447	0.492803	-1.18644	1.50902	1.8125	-0.537861	0.367607
galactitol	1.79102	-1.13847	-1.5086	0.760238	1.16005	-0.381997	-1.01408	-0.853793	0.817814	0.647452	1.54212	-0.828453	-0.119966	0.244519	-0.674983	-0.430629	0.888487	-1.42332	-0.311109	1.41313	-0.763435	0.184013
galactinol	-0.198402	-0.113244	-0.663068	-0.489241	-1.56144	-0.553456	-1.01967	-0.635887	-0.40999	-0.840575	0.445247	1.04549	-0.136742	0.583243	0.0802404	3.45794	0.566613	-0.655481	0.570457	0.0156462	-0.182092	0.694415
fumaric acid	1.37958	-0.289266	-1.90206	-0.348174	-0.908002	-1.01588	-0.0133126	0.163247	-1.08583	-0.73786	-0.771507	0.310784	0.911323	0.981441	-0.164356	-1.14453	2.16114	-0.0971701	0.255095	0.0760038	0.578114	1.66124
fucose	2.24399	0.137719	-0.505162	1.43184	-0.512564	0.782401	0.234448	0.472837	0.187049	0.821771	2.12163	-0.60623	-0.336153	-0.285919	-0.974907	-1.17043	-0.779241	-1.71766	-0.204658	-0.132976	-0.75565	-0.452138
fructose-6-phosphate	0.200648	-0.388524	-0.851022	0.652216	-1.46136	-0.668056	-0.796578	-0.521747	-0.458309	0.369631	-0.0482045	0.615316	-0.270643	0.589157	-0.631701	0.722148	1.89926	-1.36824	-0.560219	2.4332	-0.787027	1.33006
fructose	0.409558	-0.671405	-1.26801	-0.376978	0.745304	-1.18379	0.479177	-1.8801	-0.933765	-0.301272	1.05424	0.0814566	0.382221	-0.000831759	-0.0497509	0.691903	2.05834	-1.30455	0.106602	0.673325	-0.574238	1.86257
ferulic acid	1.57252	-0.135758	-0.634688	1.76693	-1.40865	-0.082739	-0.417243	-1.18856	-0.567654	-0.300793	-1.45958	0.103477	-0.563858	-0.173764	-0.0181308	1.32216	0.398313	-0.614369	-0.40287	-0.514536	1.28441	2.03538
ethanolamine	0.413989	0.610364	-0.556766	0.393051	-0.562245	-1.4473	0.386145	0.240583	1.37508	0.226484	1.13937	0.353649	0.0155476	0.615354	-0.437793	-3.09832	0.914351	-0.583313	0.528041	-1.07078	-0.465417	1.00993
erythrose	0.123677	-1.36878	-0.509546	0.709955	-1.03429	-2.04967	-0.000420074	0.515953	-0.65265	0.0868762	-0.119539	1.08617	0.0409998	0.671641	-0.155738	0.369439	0.936842	-1.85765	0.622839	0.512663	-0.27684	2.34806
erythronic acid lactone	-1.08294	-0.33798	-0.674301	-0.126326	-2.15205	-1.04848	-0.461041	-0.506913	0.198302	0.0698341	0.672424	-0.0116658	1.04641	1.00266	-0.260122	-1.31807	1.54571	0.219637	0.963561	0.389787	-0.362538	2.2341
erythritol	-0.775251	-1.28356	-0.280626	0.159477	0.403843	-0.784423	-1.03583	-1.22265	-0.452307	-0.626761	-0.121816	0.404441	0.939513	1.23927	-0.540745	1.97094	1.56831	-1.48635	-0.80456	0.799622	0.727263	1.20219
enterolactone	0.390891	-1.45183	-0.578784	0.67384	-0.913311	-1.47211	-0.0242565	-0.778772	0.305863	-0.959068	1.20136	1.02552	-0.530443	0.0547982	-0.909026	-0.212459	2.14569	-0.64984	-0.678868	1.25885	0.605522	1.49644
dodecanol	0.139401	-1.14611	-0.422847	3.00241	-0.216417	-0.106023	-0.635966	-0.792306	-0.36047	-0.733546	0.859107	0.53755	-0.643188	0.907194	-0.611258	-1.00155	1.37063	-1.03465	-0.935375	0.299651	0.751936	0.771834
dihydroxymalonic acid	0.480478	-0.413361	-0.574241	1.34126	0.537388	-0.707935	-0.961283	0.0369927	0.167244	-0.675906	0.841048	0.735828	-0.361515	0.356489	-1.0616	-1.12104	0.405476	-2.64856	0.111301	1.03562	0.514005	1.96231
dihydroxyacetone	0.85353	-1.18787	0.498023	1.58395	-0.0351866	0.410275	-2.07198	-1.53646	0.40994	-1.09825	0.638995	-1.07069	-0.0208795	0.912019	-0.237091	-0.570753	1.43167	-0.0672788	-0.746734	-0.285584	0.945424	1.24493
dihydro-3-coumaric acid	1.14291	1.26571	-1.52224	0.286657	-1.47017	-1.04086	0.696448	0.878738	0.410532	-0.131218	0.157038	0.395346	-0.543885	0.341237	-0.799244	-0.376167	2.14363	-0.946593	-0.303865	-1.74924	0.975594	0.189647
digalacturonic acid	0.793635	-0.321305	-1.27891	0.572435	0.456612	-0.905998	-1.50444	-1.18248	-0.340692	-0.514819	0.720494	0.446623	-0.267381	-0.0228918	-0.812204	2.20107	1.72853	-0.994507	1.28847	-0.152711	-0.752307	0.842784
D-erythro-sphingosine	-0.914607	0.974883	-0.374753	-0.293702	0.130193	-1.90365	1.1161	0.370885	1.00838	0.368727	-0.256721	0.774954	0.338596	1.63364	0.374391	-1.56855	-0.0080607	-0.193368	0.432278	-2.15543	1.042	-0.896182
deoxycholic acid	0.762733	-0.312079	-1.85068	0.116531	-1.33432	-0.610551	-0.470721	-1.19999	-1.30308	-0.292447	0.315904	-0.682874	0.725152	0.517507	0.246766	1.78637	1.84274	-0.725667	0.229687	0.435829	1.56545	0.237742
dehydroascorbic acid	0.621184	0.344905	-1.28192	-0.28356	-3.1172	-0.184614	0.378344	0.638076	0.870946	0.543143	-0.502774	0.744957	0.313646	0.475162	-0.412761	-0.668789	0.738917	-0.251764	1.22235	-0.347514	-1.22995	1.38922
cytosin	0.332511	-0.628621	0.00713128	0.276671	-0.346353	-1.27166	-1.06013	-2.69755	0.134097	-0.703304	1.39466	0.353433	0.847127	0.1053	-0.0467196	0.8952	0.0370682	-1.32818	0.0826383	1.23581	1.31553	1.06533
cytidine-5-monophosphate	0.735975	-0.175603	-0.212584	0.920189	-1.61767	-0.786554	-0.339844	-0.864255	0.0822563	0.491425	-0.587648	0.851753	0.135191	1.20406	-0.943383	1.74961	1.34054	-1.39052	-1.95582	0.581265	-0.109302	0.890912
cytidine	0.97648	-0.129545	-0.0712908	0.904998	-0.603885	-0.950834	0.0697635	-0.266819	-0.126341	-0.934169	0.477747	1.6932	0.881681	0.249864	-0.465492	-3.06811	0.905484	-1.02066	0.31207	-0.415673	0.90202	0.67952
cystine	1.15882	0.367576	0.561763	-0.500847	-1.59275	0.373322	-0.354412	-0.516358	-1.4326	-0.324929	1.55229	0.364737	0.0799013	0.26542	-0.161178	-0.565582	-1.50613	0.0312318	0.840362	2.13452	-1.5983	0.823138
cysteine	1.43307	0.60429	-1.38954	0.633844	-1.50925	0.134734	0.236897	1.11708	-0.650703	-0.0371195	-0.142324	0.971314	0.319193	-1.35826	-0.0773101	0.102414	-0.159906	-1.88037	-0.133894	1.2069	-1.14115	1.7201
cystathionine	0.26745	-0.369711	0.404736	-1.28596	-0.150097	2.78142	-0.286586	-0.910402	-0.723254	-0.231593	1.74594	0.164878	-0.5514	-0.0147971	-1.26357	-1.14337	0.967106	-0.818035	-0.553085	0.547781	1.04431	0.378236
cyanoalanine	0.233435	0.14445	0.136086	0.184083	0.98643	0.192998	0.745897	1.42883	0.0149098	-0.675158	1.27101	0.253216	0.406493	-2.40291	-2.68511	0.393886	-1.06615	-0.488117	0.446475	0.445046	0.177193	-0.142989
creatine	-0.252615	0.571948	-0.495237	-2.02509	-0.885082	-0.155959	0.159755	1.02525	0.463456	-0.0454287	0.438078	0.261026	0.326227	0.677992	-2.14516	-0.484105	2.0685	0.516306	0.996638	-1.06786	0.97941	-0.928047
conduritol-beta-expoxide	1.647	0.775518	0.268963	0.946985	-0.986719	0.28703	0.965449	1.0816	1.26844	0.0727873	-0.706813	0.316325	-0.345012	0.0739466	-0.633481	0.413552	0.719018	-1.75638	-0.983295	-2.25224	-0.186801	-0.985874
citrulline	-1.50013	0.393384	0.945217	-0.833454	0.749157	0.216312	0.448716	0.839875	0.0603383	0.692662	-0.826345	-0.309087	-0.472764	-1.41714	1.07404	1.67297	-1.32463	1.6258	0.766363	-1.4252	-0.48452	-0.891581
citric acid	0.214911	-0.42921	0.54198	0.806372	0.689062	-1.62858	-2.37513	-0.100145	0.35817	-1.98268	1.61964	0.0824832	0.0616166	0.192637	0.379643	0.597784	0.608443	-0.0154616	0.522655	-1.49844	0.746491	0.607761
citramalic acid	-0.931383	-0.851794	0.667711	1.38363	0.001391	-0.803896	-0.540741	-1.64046	0.258897	-1.34603	1.3354	0.896671	-0.878865	0.241748	0.239732	-0.513281	2.16458	-0.894845	-0.306308	-0.26852	0.368088	1.41827
cis-gondoic acid	1.10679	-1.14306	-0.930578	0.346497	-1.49325	2.33631	-0.0463244	0.689065	-0.599385	-0.813624	0.269446	0.248561	-0.572116	-0.0437756	-1.31025	-0.371238	1.50022	-1.01045	-0.681902	1.09365	0.833672	0.591725
cholesterol	-0.708794	-0.694159	-1.09038	-0.303376	-0.81062	-0.907374	-0.461755	-0.634335	-0.466184	-0.545484	0.493793	-0.501721	0.0704674	2.25474	0.804656	-1.18279	1.46231	-0.105742	-0.407538	1.45954	0.282985	1.99176
chenodeoxycholic acid	0.97116	-0.28615	-0.710698	0.243997	-0.699155	0.476551	-0.444913	-2.67671	-0.402994	1.2376	-0.224279	-0.828038	0.963176	0.729118	0.506931	1.44738	-0.255259	0.272541	0.412579	1.17046	-1.84596	-0.0573414
cerotinic acid	-0.796585	-1.43186	-1.45121	-0.421349	1.58165	0.307434	0.258354	-0.604215	0.0630572	-0.524917	1.25384	-0.198223	-0.0394888	1.17989	-0.0797779	-0.324763	1.93191	-0.641955	-1.45769	-0.813217	1.44853	0.760583
cellobiose	1.53123	-1.36733	-0.90916	1.04799	-1.34849	-0.0276309	-0.705526	-1.92282	-0.323077	-0.432103	1.77898	-0.15282	0.490213	0.688127	0.00550871	0.72628	0.589305	-0.680689	0.893068	1.05812	-1.16144	0.222258
capric acid	-0.0420258	-1.40203	-0.0551154	1.63923	-0.714556	1.21417	-0.691038	-0.969967	-0.40909	-0.789424	2.13154	0.648846	-0.695759	0.700756	-0.523293	-1.62836	1.07538	-0.515619	-0.789073	0.48041	0.425836	0.90919
butyrolactam	-0.146618	-0.783401	-0.942093	0.876954	-1.06094	-0.749683	-0.502581	-1.44623	-0.55285	-0.611448	1.06036	1.20545	-0.018836	0.318967	1.65673	-0.569597	0.824723	-1.37472	1.87294	-0.222943	-0.265899	1.43171
butylamine	-0.579244	-0.629521	-0.652888	-0.45878	-0.409261	-1.00852	-0.450928	-0.577736	1.86682	-0.524897	0.922865	1.19516	-0.349597	1.89339	-0.526714	-0.56264	1.47354	-0.637869	1.92405	-0.851114	-0.474555	-0.581559
beta-glycerolphosphate	0.063341	0.0862712	-0.822655	-0.686544	-0.659371	-3.13629	0.384065	-0.288426	-0.038551	-0.0125905	0.0697826	1.74025	0.328393	0.876736	0.705697	-0.683123	-0.245922	-0.220571	1.59373	0.326877	-0.560894	1.1798
beta-glutamic acid	-0.715967	0.466629	0.479678	0.49783	1.22162	-0.562199	0.741831	-1.44231	0.202935	0.759343	0.670904	-0.724257	0.692751	-2.47015	0.389377	0.238929	-0.509353	0.775245	0.429994	-2.2923	0.643378	0.506089
beta-gentiobiose	0.951857	-1.22648	-1.04643	0.836723	-0.414537	-0.000833432	-1.14507	-0.986813	0.872995	-0.309502	0.748571	-1.47844	0.197765	-0.280745	-0.60456	1.34851	1.77017	-1.41713	1.52175	0.483299	-0.512517	0.691427
beta-alanine	0.803817	-0.992051	0.502389	1.8781	-1.57878	0.073374	-0.347337	-0.0313241	-0.129889	0.312015	-0.732923	1.57034	-0.902452	0.63338	-0.128367	1.08472	1.43944	-2.05246	-0.0472584	-1.05104	-0.0934293	-0.210263
beta sitosterol	-1.77039	-0.129241	-1.02867	-0.420461	-0.926547	-1.11433	0.438992	-0.321874	-0.322594	0.0790544	0.876441	0.753677	0.549997	2.0114	-0.140709	-0.938111	1.98768	-0.557889	0.566309	-1.14902	1.2303	0.325986
benzoic acid	-0.437833	-2.65287	0.790829	1.19949	0.206481	0.132817	-0.715195	-0.224531	-0.00124938	-0.72639	0.334534	1.53189	-0.224234	0.64978	-0.998528	-1.06816	1.5143	-0.754196	-0.77654	0.242404	0.921111	1.05609
behenic acid	-0.0605163	-1.39837	-0.930665	1.01345	-1.09514	0.965098	-0.632329	0.184676	-1.0334	-1.13042	1.45639	0.0356068	-0.258918	0.586069	-0.364966	-0.989138	1.60712	-1.16728	-0.336443	1.28455	1.53224	0.732393
aspartic acid	-0.0229353	0.698537	0.10026	-0.67043	0.145884	-1.42494	-0.0724078	0.365107	0.90485	-0.417917	0.269453	0.0540767	0.516392	0.306444	0.0434381	-2.07443	-1.1393	0.190265	-0.311981	3.17883	0.119874	-0.759084
asparagine	0.144582	0.859246	0.810816	-0.289374	0.716931	-0.719621	0.336831	0.40391	-0.183702	0.676532	0.291474	-0.815511	0.5195	-3.01178	1.07042	0.752342	-1.24286	0.205812	1.15872	0.544316	-1.42085	-0.807737
arachidonic acid	0.372789	-0.820071	0.188641	0.825083	-0.929511	-0.430203	0.340644	-0.57196	0.193469	-0.284754	-1.0104	1.17466	1.4989	1.68586	-1.30316	-1.54123	0.682519	-1.69242	-0.606929	0.14635	1.4945	0.587219
arachidic acid	0.168958	-1.12392	-1.34067	1.02684	-1.37435	1.4655	-0.674619	0.141689	-1.0571	-1.04824	1.2855	0.0281927	-0.50704	0.907856	-0.405274	-0.88982	1.71775	-0.775782	-0.237527	1.34338	0.434714	0.913958
arabitol	-0.0128434	-1.23348	-0.600043	-0.0880503	-0.384405	-1.13124	-0.757249	-0.890814	-0.720107	-0.566773	1.83941	-0.151903	-0.0428088	0.562017	-0.617122	1.08497	0.362603	-0.339857	0.0263918	3.07234	-0.114018	0.702984
aminomalonate	-0.54216	0.316549	-0.816806	-2.07611	-1.56095	-1.10008	0.116006	0.26029	-0.326175	0.445881	-1.38626	1.12071	1.19032	0.406286	-1.14157	1.13653	1.02308	-0.381532	0.914828	1.17733	0.41616	0.807672
alpha-ketoglutarate	0.743084	0.197854	-0.754246	0.267286	-0.56376	-2.57218	1.38672	-0.119178	0.561455	0.66414	-0.858583	-0.636965	1.04428	1.05097	0.913472	-0.28504	-0.234372	-2.12169	0.769713	-0.203298	-0.080619	0.830958
alpha-aminoadipic acid	1.29939	-0.3023	-0.189628	0.892522	-0.85356	0.184337	-1.53233	-1.77984	-0.282735	-0.652155	-0.154609	0.153335	0.957278	0.518522	0.0427988	-1.85444	1.07323	-1.16712	0.0514206	1.08889	1.04642	1.46057
allantoic acid	1.63361	0.953605	0.323198	0.381868	-0.322627	-1.63791	-1.07408	-1.28174	0.913107	-0.55082	0.692013	-0.298679	-0.229749	1.43774	-0.419193	2.32683	-0.194235	-0.931822	0.0662887	-0.288628	-0.581456	-0.917326
alanine-alanine	0.660297	0.310668	0.269438	0.167921	-2.88237	-0.0418232	0.742035	0.395574	0.208259	0.82019	0.226231	0.0644393	0.368288	-3.05091	0.303602	0.193936	0.376274	-0.137801	0.702934	0.560224	-0.168989	-0.0884175
alanine	0.213837	0.119048	-0.617859	1.21704	1.65803	-2.31132	0.993681	0.621205	-0.519287	0.373658	0.50188	0.272091	0.403678	-1.22152	1.34376	0.816672	-1.1705	-0.09157	0.103305	-1.68375	-0.470863	-0.551208
adipic acid	0.408258	-0.160606	0.133801	0.861495	-2.47124	0.063606	-3.0456	0.216271	0.124095	-0.21404	1.06306	0.533061	-0.123609	0.694772	-0.0764347	-0.273649	1.0335	-0.408249	-0.257278	0.45927	0.643104	0.796417
adenosine-5-monophosphate	0.342318	0.156418	0.0729894	-0.969081	1.01577	0.446815	0.640126	0.591762	-0.0387595	0.307275	-0.574148	-1.20629	0.782087	0.144502	-1.32331	-2.14204	1.83426	-0.437358	-1.90694	1.08306	0.528337	0.652219
adenosine	1.3146	-0.390855	-1.05804	0.539582	-0.953165	-1.27911	0.884746	-0.175194	-0.672219	-0.9727	-0.471195	0.608835	0.924909	0.522213	-1.03036	0.268521	2.62961	-1.18695	-0.0691863	-0.358733	-0.31644	1.24114
adenine	0.990378	0.557032	-0.426114	-0.307243	-0.662102	-0.576566	0.545625	-0.305865	0.0817998	0.0383403	-1.18254	0.427376	0.808343	0.868543	0.487489	-3.38172	1.14383	-0.842391	0.795292	0.329325	-0.266485	0.877644
aconitic acid	-0.475761	-0.416628	-0.467782	0.745815	-0.280732	-0.208654	0.177007	-1.19191	0.195603	-2.1732	0.316553	0.382545	0.533181	3.03779	-1.30398	0.0118902	0.546793	-0.29907	-0.445924	0.205901	-0.0707225	1.18129
acetophenone	0.283327	-0.968978	-0.658343	0.342822	-0.993529	1.1847	-0.241767	-0.792353	-0.597766	-0.897033	-0.307147	1.03782	0.119177	1.71945	-1.2581	-1.25144	1.92266	-0.92964	-0.643048	0.778601	1.13367	1.01692
7-methylguanine	-0.0747796	-0.861388	0.202983	0.775391	0.978099	-0.668419	-0.34908	-0.89948	0.957422	-0.110724	-0.222638	1.42845	0.765418	1.9032	-0.261031	-2.89794	-0.243879	-0.919143	0.340955	-0.357402	0.645597	-0.131606
6-hydroxynicotinic acid	0.176874	-0.843433	-0.737894	1.37357	0.533022	-0.410019	-0.742875	-1.68781	-0.494654	-0.764026	0.596594	-0.519131	-0.82271	-1.04429	-0.435872	0.965845	1.68278	-0.473773	-0.362406	1.37221	0.584416	2.05359
5-hydroxy-3-indoleacetic acid	-0.175322	-1.49249	-0.184755	-0.503835	0.221092	2.25151	0.0587072	-0.191901	-0.615438	-0.461435	-0.884148	0.231911	-0.205712	-0.367322	-1.17406	0.764943	2.9095	-0.584486	-0.312994	0.240098	-0.332698	0.808838
5'-deoxy-5'-methylthioadenosine	0.785078	-2.90785	0.261336	0.65639	0.215892	-0.684728	0.26118	-0.481632	0.671276	-0.111352	0.168944	0.787304	0.383924	0.90068	0.349581	-2.6211	0.901237	-0.225693	0.452875	-0.438082	0.159865	0.514882
5-aminovaleric acid	0.217057	-0.919204	0.491045	-0.995336	-0.92762	0.360571	-1.08652	0.393256	0.400093	0.415953	1.52823	-0.874749	0.538355	-0.237938	-0.992993	1.5287	-1.10305	0.468949	-0.836594	2.45429	-1.10008	0.277584
5,6-dihydrouracil	-3.80658	0.247513	0.437182	0.430684	0.907308	0.025332	-0.590633	0.44263	0.314117	-0.196451	0.654152	0.0833818	0.925061	0.633823	-0.660142	-0.273463	0.335197	0.223522	0.401627	-0.326066	-1.08176	0.873568
4-pyridoxic acid	0.848951	-0.146232	-1.24209	0.406366	-0.889834	-1.82017	-1.47107	-1.20991	0.234492	-0.602448	0.464885	-0.0863988	0.392676	1.92833	0.0265831	-0.294286	0.710872	-1.03958	1.77775	0.469656	0.59644	0.945001
4-methylcatechol	-0.544728	-1.25996	-1.82759	1.72085	0.623973	-0.0809213	-0.119648	-0.314178	-0.892887	0.0296224	0.0680281	2.02571	0.254033	-0.652414	-0.625962	-0.260376	1.50807	-0.488316	-0.736047	-0.737658	0.853749	1.45665
4-hydroxyphenylacetic acid	-1.12356	-2.32614	0.786477	2.09334	0.275781	0.103045	-0.0264301	-0.420038	-0.0560623	0.407096	-0.94298	0.244781	-0.838432	0.976171	-0.0895836	-0.186223	0.998334	-0.406912	-1.43432	-0.287939	1.57621	0.677389
4-hydroxymandelic acid	-0.420746	-0.17377	0.991987	2.91346	-0.520808	-0.754509	-0.158289	-1.56992	-1.06087	0.106032	0.0811365	0.550606	0.0589452	0.499138	-0.227831	-0.987494	0.84785	-1.02644	-0.717718	-0.351992	1.67025	0.250982
4-hydroxyhippuric acid	0.467615	0.629817	1.06701	-0.772127	0.954719	-0.308031	-1.01725	-1.0912	0.0166561	0.0683775	-0.555907	1.37449	-0.935181	2.77518	-1.31249	-1.32686	-0.0342655	0.127521	0.817906	-0.085339	-0.644165	-0.216482
4-hydroxybutyric acid	0.152343	-0.538255	-0.0227357	1.40062	-0.775564	0.0588325	-0.740157	-0.463724	0.708604	-1.3821	0.890728	-1.31322	-0.7464	0.290125	-0.673244	-0.466881	1.78146	-0.696117	-0.788239	1.60637	-0.320055	2.03761
4-hydroxybenzoic acid	-4.13558	0.667687	0.806877	0.167097	0.715069	-0.109464	0.368677	0.331478	0.345694	0.482488	0.108728	0.0492343	0.0302963	-0.340638	0.406598	0.385399	-0.697976	0.648249	0.327329	-0.364329	0.0447178	-0.237631
4-aminobenzoicacid	3.15553	-0.79235	-1.19838	0.223187	-0.569116	-0.87719	-0.211191	0.549593	-0.541335	-0.587319	0.559642	0.00962128	-0.0865457	0.158454	-0.608829	-0.733296	0.859	-1.36867	-0.67224	0.992529	1.00464	0.734271
3-phosphoglycerate	-0.931523	-0.368768	1.44069	-0.123439	0.723571	-0.294157	-0.234734	-2.31245	-1.13902	-0.301	-0.049531	-0.96775	-0.622857	1.14644	1.39562	-0.443062	0.414601	0.857058	-0.479197	-0.489357	1.88082	0.898061
3-phenyllactic acid	-0.550382	-0.615175	-0.388196	-0.235412	-0.675884	-0.477084	-0.737651	-0.225276	-0.545023	-0.813657	1.4984	-0.098234	-0.242022	-0.17126	-0.933736	1.99202	0.0225186	-0.62361	-0.00534541	3.1666	0.499318	0.159101
3-hydroxypropionic acid	-1.03305	-0.903051	-0.182052	0.146441	-0.476733	-0.743419	0.226952	-0.541076	-0.0532798	-0.840026	-0.693036	0.402604	0.404431	1.48151	-1.15053	-1.37581	1.74992	-0.569004	-0.355671	1.691	0.82313	1.99076
3-hydroxyphenylacetic acid	0.610404	0.734789	0.658151	0.579836	-0.426974	0.384326	0.615235	0.669053	-1.51251	-1.1895	0.915915	0.764272	0.582169	-1.9684	0.594927	0.434435	0.537654	-0.977477	0.756655	-1.65104	0.692836	-1.80476
3-hydroxybutyric acid	0.685256	-3.49589	-0.470406	0.424725	-1.17584	-0.20577	-0.116226	-0.518781	0.355312	-0.0201445	0.246265	0.264226	0.288426	1.31592	-0.406476	0.147905	1.24075	-0.734373	0.477267	0.542642	-0.00230906	1.15753
3-hydroxybenzoic acid	-0.469398	-1.08784	-0.356018	0.709586	0.0644164	-0.240011	-0.640434	-0.40224	-0.215496	-1.10017	0.38073	2.89954	0.0974636	0.817633	-0.205268	-0.455972	0.171842	1.07451	-2.17894	-0.0659099	-0.0833105	1.28529
3-hydroxyanthranilic acid	-0.826359	-0.795264	-0.226249	1.68077	0.171433	0.969385	-2.58464	1.03248	1.29471	-1.08925	-0.0360923	-0.454236	-0.509621	0.952508	-0.0580901	-1.36704	1.07559	0.620258	-0.417514	-0.135841	0.383059	0.320009
3-hydroxy-3-methylglutaric acid	0.314125	-0.504981	-0.272373	1.9863	-1.65769	-1.02055	-0.101864	0.0982275	-0.0548991	0.246431	1.00673	-0.290712	-1.14419	0.521057	-0.395098	-0.913315	0.908189	-1.3319	-0.475197	-0.370526	1.44003	2.01222
3-aminoisobutyric acid	-0.580757	0.0403197	0.721886	0.363659	0.819907	-0.544356	0.518456	0.390435	0.272902	-0.0175696	0.266391	0.421912	0.18559	-0.37759	0.814714	0.250193	-0.359402	0.461628	0.306355	-0.0285523	-4.11325	0.18713
3,6-anhydro-D-galactose	-0.329804	-0.769115	-1.72867	-0.58914	-1.02012	-0.879712	-1.01889	-1.17029	0.126099	-0.59268	-0.644027	-0.583421	1.26033	0.885085	0.501099	0.122921	1.50508	0.400044	1.46409	1.2469	0.128515	1.68569
3,4-dihydroxycinnamic acid	1.09209	0.80663	0.379605	0.240977	-0.787839	-0.749196	0.186732	-0.938477	-0.164266	0.367511	-0.229414	-0.728118	-0.691039	0.205653	-2.06732	2.96457	-0.614934	-0.350044	-0.824173	0.831698	0.326883	0.742474
3-(4-hydroxyphenyl)propionic acid	0.497089	-1.34263	0.104196	1.33676	-1.32897	-0.11337	-1.11993	-0.468843	0.282057	-0.800323	1.17393	0.0460467	-0.324936	0.617848	-0.384205	1.41834	1.04659	-1.59447	-1.49252	-0.0975032	1.13179	1.41305
3-(3-hydroxyphenyl)propionic acid	0.766358	0.814691	-0.282646	0.429337	-0.262151	-0.0931764	0.590631	0.66238	0.478094	0.26486	-0.756023	0.472117	0.102434	0.450819	-3.21465	0.168449	1.16024	-0.0560722	0.196907	-0.371995	0.700503	-2.22111
2-picolinic acid	-1.41268	0.339549	0.549531	1.02168	-2.15029	0.103493	0.555758	-2.25477	-0.264318	0.393248	0.47115	0.298277	0.790719	0.521455	0.644505	0.333077	0.997718	-1.70356	0.638955	0.48079	0.514681	-0.868964
2-monopalmitin	1.77624	-0.296968	-0.481162	1.41111	-1.13281	2.26812	0.053198	1.30022	-0.777594	-0.00387417	-0.577299	-0.606583	-0.224855	0.828279	-0.991715	-0.789525	0.566694	-1.80649	-0.289163	-0.170867	0.15248	-0.207437
2-monoolein	0.900048	-0.303774	-0.824952	0.334724	-1.64084	1.07644	0.265545	0.796358	-1.33415	0.168482	-2.64869	0.589905	0.0482462	0.483196	-0.720058	0.33365	1.3788	-1.10877	0.265016	0.878748	0.235331	0.826734
2-methylglutaric acid	0.891293	0.854519	0.451998	-0.691172	0.540457	-1.04709	1.10915	-1.14296	-0.939462	-0.752733	-1.03305	0.838184	0.950792	-0.27619	0.883463	-0.751653	-0.464536	-2.55129	1.10525	0.616648	0.754845	0.653537
2-ketoisocaproic acid	-0.682517	-1.06473	-0.421652	0.298361	-0.802422	-1.88676	0.0143825	-0.197389	-0.433466	-0.91945	0.324631	1.61533	-0.232946	1.47242	-0.372384	0.947573	0.906437	-1.51395	0.677809	-0.200875	0.455993	2.0156
2-hydroxyvaleric acid	0.219811	-1.00063	0.756092	0.545459	0.853338	0.220136	0.628146	0.71437	-2.12359	0.452289	-2.2128	0.484623	0.308045	-0.0245918	0.810762	0.545618	0.00645019	-2.46157	0.408015	0.186465	0.273295	0.410265
2-hydroxyglutaric acid	0.178245	-0.474727	-0.130751	1.39358	-0.345305	-0.501964	-1.18982	-0.553616	-1.06158	-0.309839	0.357234	0.387265	-0.245024	-0.0714555	-2.06711	-0.398736	1.34982	-0.115271	-0.334228	2.73244	0.314206	1.08663
2-hydroxybutanoic acid	-0.996427	-0.384602	0.816881	0.758996	-1.13731	-0.631042	-1.1333	-0.859372	-0.866672	-0.312508	1.14708	0.146665	0.709624	0.0754053	-0.798942	-0.972396	1.53316	-1.65671	0.949047	0.870216	1.1377	1.60451
2-deoxytetronic acid	0.596844	-1.52305	-0.685054	0.73509	-1.06529	-0.540715	-0.37765	-1.15896	-0.0447041	-0.278193	1.21571	-0.0898372	0.957695	1.15618	-0.476777	-1.18044	1.11895	-0.523091	-1.5312	1.80573	0.791642	1.09713
2-deoxypentitol	0.98488	-1.53641	-0.127174	1.97787	-1.05718	-0.0346416	-0.854068	-0.371173	-0.412443	-0.560147	2.48661	0.610587	-0.458869	-0.0886846	-1.12075	-0.779807	0.814322	-0.532092	-0.656202	0.603139	0.186235	0.925996
2'-deoxyguanosine	0.257725	-1.19912	-0.458204	0.487644	-1.18592	1.55469	0.101785	-1.28693	0.299497	-2.22323	1.76514	0.276139	0.48434	-0.182834	-0.563573	-0.61322	0.14583	-1.02361	0.435867	0.621077	0.971541	1.33536
2-aminobutyric acid	-2.32581	0.520373	0.184289	0.781527	-0.157543	-0.590805	-0.222741	-0.307621	-0.558915	-1.18653	0.300861	1.8408	0.92992	0.549486	0.392077	-1.94261	1.13996	-0.111137	-0.170677	-0.430626	-0.155136	1.52086
2,8-dihydroxyquinoline	0.699509	-0.509572	-1.16497	0.00017621	-0.624947	0.818768	0.209102	-0.914058	0.392302	-1.23966	0.172886	-0.495478	-0.783625	1.60554	0.177824	-0.992545	-0.104102	-1.58997	1.46035	2.13547	-0.42285	1.16986
2,6-diaminopimelic acid	0.5415	-0.765974	-0.969156	-0.404767	-0.324682	-0.737087	-1.88213	-0.787315	-0.232809	-0.611989	0.473909	0.134099	0.785485	2.12932	-1.30123	-0.412387	1.61768	0.145476	0.0278119	0.389652	0.272687	1.91191
2,5-dihydroxypyrazine	0.183803	-0.419536	-1.53508	-0.0267738	-1.10658	-0.788349	-0.0685797	-0.674649	-1.11197	0.031712	-0.728407	-0.0829631	0.683405	1.97289	0.152841	2.21326	0.117169	0.14703	0.955114	1.68513	-0.751849	-0.847619
2,3-dihydroxybutanoic acid	-0.622325	-0.891235	0.949079	0.839865	-0.351914	-0.00851097	-1.30644	-1.09533	-0.624362	-0.3874	-0.716721	1.36494	-0.0168421	1.35122	0.0295742	-1.08855	1.31681	-0.919609	-1.21484	0.278845	1.92589	1.18785
1-monostearin	0.0606606	-0.530002	-0.782203	-0.406996	1.8027	-0.501114	-0.200871	0.915761	0.124229	0.358616	-2.4345	1.10527	-0.441238	1.26282	-0.985497	-0.598687	0.860506	-0.638161	-0.385699	-0.713043	1.79813	0.32933
1-monopalmitin	1.35368	-0.793443	-0.415977	0.986704	0.179043	3.23104	-0.338085	1.06554	-0.598702	-0.285167	-0.758996	-0.155553	-0.463401	0.189462	-1.4363	-0.52779	0.336257	-0.991967	-0.819587	-0.193214	0.479426	-0.0429781
1-monoolein	0.712544	-0.773336	-0.485517	-0.0211142	-1.67712	2.18678	-0.0584387	0.521234	-0.692637	-0.39899	-1.52817	0.563839	-0.153548	-0.268014	-1.43998	0.776224	1.30811	-0.967136	-0.33727	1.3653	0.395805	0.971433
1-methylinosine	0.162414	-1.85023	-0.664199	0.446806	2.06602	-1.01492	-0.0573062	-1.00213	0.684097	-1.38912	-0.0629631	0.367051	0.437372	1.24216	0.265013	-0.597622	0.733413	-1.20463	-0.815319	-0.0895197	0.673099	1.67051
1-methyladenosine	0.760253	-0.632994	-1.14477	-0.373294	-1.44581	-1.55837	-0.0473416	-1.3344	-0.605742	-0.924621	1.45226	0.445327	0.618897	1.08151	0.35399	1.22653	0.970209	-0.956381	0.255463	1.67093	-0.548906	0.737266
1,5-anhydroglucitol	0.892065	0.564655	0.514412	0.927666	-1.50098	1.01048	0.359889	-0.0533929	0.496796	-0.0819913	1.97094	-0.652484	-0.741785	-0.330737	-0.65818	-1.28346	0.069473	-2.14457	0.618132	1.08916	-1.34211	0.276014
1,2-cyclohexanedione	0.681456	-0.578866	-0.89157	0.0697519	-2.26695	-1.64987	-0.350692	-0.0315595	0.120057	-0.281958	2.00707	0.502561	1.31351	1.08779	-0.69924	-0.469714	0.754669	-0.950072	0.583226	0.580117	0.997791	-0.527504

## Sheet: Sheet3
Sheet3 - Relative abundance of metabolites impacted by human milk (n= 11) or milk formula (n=11) in the ileum contents of piglets at postnatal day 21.
Animal ID	35	36	37	67	68	71	72	75	76	82	83	38	39	40	69	70	73	74	77	79	80	81
Label	Human milk	Human milk	Human milk	Human milk	Human milk	Human milk	Human milk	Human milk	Human milk	Human milk	Human milk	Milk formula	Milk formula	Milk formula	Milk formula	Milk formula	Milk formula	Milk formula	Milk formula	Milk formula	Milk formula	Milk formula
xylulose	1.00001	-0.474268	-0.622505	2.44758	-0.532747	-0.383667	-0.897081	-0.846788	-0.378158	0.491067	-0.641277	0.0676488	2.54782	-0.120426	0.520415	1.067	-1.05049	0.0383766	-0.707322	-0.370259	-0.177713	-0.977213
xylose	-1.18142	1.55153	0.589988	-0.293994	-0.818067	0.0660941	2.01971	0.236044	0.395606	-1.2607	-0.864826	-1.57172	1.65917	0.593071	0.656465	1.05704	-1.10014	-0.727784	0.25559	-0.393526	-0.436015	-0.432109
xylonolactone	-1.37533	1.54065	0.00379272	-1.66318	0.267719	0.879307	-0.0834443	-0.00422177	0.469909	0.989595	0.482181	-0.880905	1.64273	-0.190436	0.656557	-2.36548	0.169384	-0.587398	0.924833	-0.270279	-0.877967	0.271988
xylitol	0.736071	0.28851	0.191861	0.323764	-0.0315569	-3.41947	0.204105	1.03274	0.154168	0.283178	-0.421477	0.408245	1.77804	0.458684	-0.542415	0.973849	-1.14533	-0.0695828	-0.413065	0.0125373	-0.930097	0.127254
xanthurenic acid	-2.04155	2.0848	0.0728045	-0.0292444	0.467842	-0.278489	-0.355429	-0.491535	0.113337	0.68428	0.205236	-0.118349	1.40138	1.39232	1.18107	-1.28623	-0.483996	-0.747041	0.14969	0.102296	-1.86435	-0.158837
xanthosine	-1.69405	0.365216	1.79585	-0.924218	0.351924	-0.659591	1.11448	0.0503955	1.11497	-0.985405	0.388195	-0.145498	2.11123	0.931492	-0.0963104	0.0270955	-0.892678	-0.552282	0.326469	-1.38285	-1.1212	-0.123244
xanthine	-0.620682	1.56019	0.777842	-0.563792	-0.325877	-1.28054	1.28101	0.178306	0.82661	0.0245538	-0.853175	-0.759569	1.75231	2.23622	-0.335633	-0.309265	0.0715107	-1.43739	-0.215498	-0.40276	-0.845619	-0.758744
valine	0.314113	-0.456132	0.650523	0.492137	0.857764	0.465446	0.380406	0.372145	0.764612	0.386627	0.0394939	0.30936	-0.459734	-4.04695	-0.156258	0.0457533	-0.83216	0.59286	-0.0726551	-0.13127	0.526256	-0.0423335
urocanic acid	-1.22229	1.54337	0.619188	-0.109878	-1.33459	0.0882884	0.961932	-0.268664	0.262349	-0.521695	-0.393893	-1.3479	1.59939	1.89301	0.882015	-0.331247	-0.101198	-1.49687	-0.377215	1.08649	-0.754463	-0.676131
uridine	1.90418	0.761145	0.359119	-0.471705	-0.0517119	-0.867335	-0.502355	-2.27489	-0.526217	-0.155041	1.66001	0.294786	0.770229	-0.277927	0.183622	2.01497	-1.09461	0.28837	-0.329452	-0.490609	-0.53022	-0.664369
uric acid	0.242276	-0.534514	-0.987233	-0.295971	-1.70016	0.968413	-1.06663	-1.44006	-0.822833	0.324147	1.19823	-0.614388	1.26202	-0.733294	1.24363	-1.54163	0.961668	0.35669	1.0538	0.717583	0.360995	1.04726
urea	-1.70134	1.62592	1.1571	-1.2606	1.01858	0.0516066	1.0552	0.100443	0.0108323	0.440598	0.718264	-1.19941	0.725459	-0.559074	0.768734	-1.85523	-0.212345	0.437288	-0.504598	-1.56365	0.112902	0.6333
uracil	0.252753	1.73859	0.0965306	-0.0814911	-0.605989	-1.73113	-0.312026	2.27295	0.614115	0.0376765	-1.17697	0.0870882	1.06491	0.391587	-0.671472	0.971781	-1.55949	-1.20128	0.583723	-0.0600518	-0.769995	0.0581936
UDP-N-acetylglucosamine	-1.53399	-0.311222	-0.746973	-0.167333	-0.587642	1.22337	-0.283379	-0.377935	0.641909	-0.030593	1.24811	-1.7744	1.10547	-0.323379	1.8908	-1.87615	1.1084	-0.654536	0.599264	0.357462	0.0310376	0.461702
UDP-glucuronic acid	-1.97976	0.167288	-0.937913	0.815017	-1.00782	-0.296389	-0.196232	-0.205749	-0.975276	1.28596	1.15294	-1.20811	1.41025	-0.250939	2.04092	-0.700226	0.971668	-0.471085	0.862651	-0.438549	-0.264131	0.225487
tyrosine	0.854864	-2.36966	0.0161062	0.705414	0.695149	0.234734	0.917731	0.811037	0.338022	1.00811	-0.350167	0.718956	-0.667525	-2.63916	-0.353181	-0.38105	-0.762504	0.892812	0.000285691	-0.421527	1.01933	-0.26777
tryptophan	0.753806	-1.62207	-0.458079	1.25848	-0.150284	-0.0809145	0.997266	1.08848	0.0678251	1.08627	-0.296153	0.710088	-2.43887	-2.01917	0.0151228	-0.101509	-0.10484	0.621007	0.440738	-0.693702	0.95574	-0.0292361
triethanolamine	-0.0328955	1.80652	-0.136425	-1.08545	-0.837585	0.16693	-0.299839	-0.589114	-0.176565	1.23966	-0.15252	-0.863764	0.90717	0.378561	0.788449	-1.70092	-0.374004	-0.864195	-1.0293	0.626457	-0.251501	2.48033
trans-4-hydroxyproline	0.788868	-0.505381	-0.112803	0.839433	1.10615	0.646825	-0.162993	-0.645185	1.3138	0.329763	-0.5729	1.21402	1.50757	-1.74531	-0.866906	0.794391	-1.52329	0.215351	-0.690524	0.505292	-0.541545	-1.89462
tocopherol gamma-	-1.64926	-0.0153973	-0.488011	-0.116725	-1.24376	-0.0623465	-0.793364	0.247371	-1.10777	0.493731	-0.679993	0.749667	1.66257	1.42375	0.821294	-0.661535	0.423423	-1.35236	-0.113897	2.2371	0.523049	-0.297536
tocopherol delta-	-2.46177	1.41504	0.235176	0.397554	-0.344927	-0.785882	-0.475926	0.428714	0.217365	-0.568688	-0.530425	0.0619512	1.01185	1.70519	0.680457	-1.21482	-0.32923	-1.16794	0.187724	1.86599	-0.225554	-0.101861
tocopherol beta	-2.27242	0.308357	-0.105498	0.381515	-0.767285	0.623292	-0.372887	0.581962	-1.06962	0.754187	-0.273611	0.999544	1.79342	1.57949	-0.483091	-0.251614	0.712578	-1.83213	-0.846206	-0.324497	0.803212	0.0612963
thymine	-1.26969	1.82689	0.445708	0.126804	-0.648032	0.0388001	1.55841	1.951	0.323381	-0.526095	-0.750701	-0.773128	0.770559	1.40367	-0.908145	-1.13514	-0.533749	-0.09208	0.00753437	0.332275	-1.42618	-0.722095
thymidine-5-phosphate	-0.663371	1.22702	1.6484	-1.34475	0.393551	0.489577	0.764735	1.39799	1.08969	0.187802	-0.713238	-1.34497	0.893651	-1.3755	0.0121761	0.0316157	-1.04206	-0.047592	0.196834	-0.814913	-1.73533	0.748694
thymidine	-1.31553	1.90141	0.623565	-0.316403	-0.465657	0.129415	1.88172	2.30874	0.593428	-0.36062	-0.942945	-0.524699	0.390916	0.593285	-1.1872	-0.673372	-0.781109	0.180093	-0.0796187	-0.476407	-0.93495	-0.544067
threonine	0.709468	-2.06293	0.251373	0.391477	0.80285	-0.116934	0.771098	0.352716	0.685055	0.67135	-0.045924	0.817963	0.0655544	-3.16067	0.0433894	0.397285	-0.400401	0.716962	-0.0486032	-1.27052	0.724189	-0.294749
threonic acid	-1.62527	0.210851	-0.0209078	-1.3881	1.15242	-0.815274	0.479625	0.944841	1.17429	0.303423	-0.266948	-1.77823	1.14909	-0.590008	0.999527	-1.29338	0.80071	-1.4968	0.72926	0.268871	0.2336	0.82841
threitol	-2.1687	1.04675	0.939893	-0.304797	0.466543	-0.257103	0.579802	0.891948	0.163472	-0.158879	-0.23856	-1.41079	1.18933	1.89649	0.566008	-0.746145	0.207019	-1.76871	0.13679	0.21856	-1.25857	0.00964019
tetracosane	-1.82445	1.35078	0.989459	-0.203974	-0.268606	-0.208775	0.629536	0.454951	0.828201	-0.431286	-0.734025	-1.50207	0.976734	1.24411	0.974727	-1.23769	0.0378305	-1.63066	0.925854	0.606168	-1.22806	0.251235
taurine	1.25042	0.634456	-0.835726	-0.19117	-1.38228	2.20526	-0.95973	-1.13746	-0.470147	-0.40979	-0.781313	0.219949	0.742837	1.2064	1.22965	1.29724	-0.165436	0.162742	-1.05906	-0.0888094	-0.101799	-1.36623
tartaric acid	-1.69682	0.197001	-0.37332	-1.26287	-0.710564	-0.378146	-0.72178	0.237556	-0.398674	-0.182811	-0.483319	-0.252877	1.38669	-0.268079	2.29905	-0.031428	0.944237	-1.24823	1.31281	-0.340059	0.237904	1.73373
sulfuric acid	-1.00477	1.9214	-0.634372	0.921477	0.845752	0.741237	0.709775	-1.58022	1.04954	1.07417	-0.520628	-1.11787	1.28756	-0.704928	-1.56648	0.549346	-0.616604	-0.328104	0.0508659	0.386691	-1.16991	-0.293931
sucrose	-1.70151	0.635101	0.250584	-0.205347	-1.07202	0.417176	-0.390235	0.0576195	0.119109	-1.00149	2.45674	-1.48611	-0.0965177	1.05075	-0.505517	0.0578576	0.188402	-0.8155	2.12474	0.376387	-0.333828	-0.1264
succinic acid	-2.15126	2.18473	-0.0239668	0.273155	-0.144798	0.0280586	0.332234	-0.0932696	1.27836	-0.105346	0.0423096	-1.8124	0.366504	1.41865	-0.504426	0.258689	-0.72813	-0.396707	-0.672983	1.5096	-0.492187	-0.566814
succinate semialdehyde	-1.7686	1.47208	1.41137	-0.311029	0.624078	0.615208	0.634358	0.703684	1.57999	-0.46676	-0.0940302	-1.31501	1.00409	0.994056	0.270077	-1.06891	-0.981488	-0.815325	-0.356672	-0.112344	-1.49977	-0.519042
stearic acid	-0.85283	1.40115	1.15675	-0.552563	-0.643666	0.509921	0.590072	0.368291	0.109948	-0.591164	0.278516	-0.167873	0.456533	2.16221	-0.355419	-0.590258	-0.57091	-1.59552	-0.403647	1.68945	-1.87622	-0.522774
squalene	-1.30073	0.388478	-0.317688	-0.83767	-0.58403	0.213775	-0.649028	-0.470022	-0.950652	-1.04224	1.24118	-1.74997	0.298463	-0.0413865	1.56422	-0.7005	1.67476	0.0845214	1.49892	-0.337282	0.509397	1.50748
spermidine	2.0007	-0.355853	-0.0796286	0.344302	-3.10722	-0.492874	-0.00214966	1.18991	-0.451143	-0.26788	-0.125615	0.300167	-0.449607	1.13994	0.976803	0.793775	0.524769	-0.815263	0.356317	-0.643426	-0.158592	-0.677435
sorbitol	-1.77275	-0.444143	0.259166	-0.876332	-0.123178	0.0284186	1.22411	2.12959	-0.732387	1.47441	0.287702	-0.597041	1.05733	-0.978859	1.00526	-0.837795	0.195854	-0.508349	1.04089	-1.23801	-0.908524	0.314629
sophorose	-0.948877	-0.283542	-0.757478	-0.844288	-0.900968	0.512607	-0.612182	-0.00484456	-0.671873	-0.527545	1.82475	-0.913569	0.19258	-0.601326	0.854517	-0.876059	1.98634	-0.965987	1.13704	-0.456239	1.3016	1.55534
shikimic acid	-1.56844	0.92177	0.339203	-0.441288	-0.720625	-0.555565	-0.0832857	0.621914	-0.301911	0.225371	-0.616239	0.910496	1.3601	1.89179	0.563177	0.990952	-0.0579043	-1.91991	1.22794	-0.736069	-1.36998	-0.681496
serotonin	1.05561	-0.587122	-0.362133	1.27232	-1.62032	-0.298043	0.238181	-0.365454	0.300567	-0.41276	-0.0885827	1.32442	-0.633755	1.00784	0.321431	2.62697	-0.55752	-1.11081	-0.790887	-0.824131	0.609374	-1.10518
serine	1.16847	-1.20296	0.268271	0.511944	1.00404	0.0415496	0.442844	0.343503	-0.298693	0.949163	-0.327491	1.09441	-0.347456	-1.77193	-0.656106	0.621757	-1.09107	1.10692	-0.19857	-2.53088	1.11291	-0.240615
salicylic acid	-1.98829	0.96736	1.46663	0.09872	0.349571	-0.0279751	0.972957	0.421307	1.04784	-0.671374	1.03715	-1.4198	0.491368	1.29883	0.26031	-0.924636	-0.495782	-1.487	0.628041	-0.560847	-1.42989	-0.0344907
salicylaldehyde	-2.37751	1.14427	0.849816	-0.396834	-0.0259401	1.64032	0.798514	0.558744	1.04371	-0.381765	0.50416	-2.07591	0.755769	0.833546	0.0330406	-0.765027	-0.469376	-0.864776	-0.480017	-0.289119	-0.557951	0.52233
ribose	0.858716	0.647358	-1.14552	0.969516	-0.718573	0.487967	0.0778566	-0.100576	0.310256	0.707326	-0.568122	0.502673	2.04181	0.594053	-0.400075	0.641078	-2.43341	-0.628472	-0.975518	0.676297	0.132492	-1.67713
ribonic acid	-0.458589	0.350209	-0.872529	-2.93601	-0.818707	0.444748	-0.377258	0.468362	-0.63076	0.15558	0.657387	-0.410158	1.41938	0.881267	1.4211	-0.386708	-1.12959	-0.247323	1.247	0.805006	-0.263241	0.680847
ribitol	1.64758	-1.81431	-0.830739	1.452	-1.12573	0.506396	-1.24849	-0.638509	-0.0667872	-0.740882	1.20003	-0.60002	1.04937	0.108009	1.33053	-0.826051	0.0818682	-0.722172	0.38185	1.12958	-0.768754	0.495227
raffinose	0.988529	-0.633117	-0.171453	0.680361	-0.687849	2.06654	0.0686714	-0.931022	-0.90146	1.19366	2.2068	-0.862798	-0.154657	-0.778269	0.228314	-1.06529	-0.67145	0.913445	0.051763	-1.56649	-0.21501	0.240769
quinolinic acid	-1.60375	2.01089	-0.238947	-1.98835	0.385361	-0.292738	0.82386	1.03688	0.100701	0.80994	-0.347158	-0.284981	1.39032	0.45711	1.21011	-1.41458	-0.178925	-0.490236	0.433108	-0.847139	-0.846939	-0.12454
pyruvic acid	-1.36307	1.53913	0.457154	-0.200822	-1.29631	0.505136	-0.976047	-0.907244	-0.51362	-0.540342	-0.989613	0.576113	1.03	1.29776	-0.848842	1.25412	1.26095	0.96002	-1.09978	1.154	-0.575563	-0.723132
pyrrole-2-carboxylic acid	-1.06492	1.45067	0.807452	-0.455212	-0.005113	-0.228876	0.522327	0.84515	1.79629	-0.40487	0.394185	-1.62335	-0.525988	0.555509	1.68848	0.128163	-0.323094	-1.69252	0.200411	-0.468649	-1.7271	0.131063
putrescine	-0.581983	0.0904938	0.0146057	-0.0362821	0.503244	0.482323	0.450972	0.438416	0.385903	-0.76337	0.0584828	-1.42627	-0.202902	-1.31046	1.57341	-1.01487	0.583508	-1.42225	0.339026	2.9194	-0.815371	-0.266021
p-tolyl glucuronide	-1.69503	-0.31319	-0.0135638	-1.94183	-0.334203	-1.13536	0.452949	0.472179	1.48745	0.365117	-0.320593	-0.203758	1.09417	-0.290918	2.36961	-1.12366	0.353885	-0.274137	0.313632	0.857563	-0.667605	0.547305
pseudo-uridine	-0.686266	1.29437	1.74974	2.17539	0.0313175	0.210094	-0.32082	0.214138	1.19492	-0.351025	-0.418344	-0.166253	-0.645998	0.986272	-1.18081	0.944258	-1.34827	-0.86676	-0.0018764	-0.9349	-0.602414	-1.27675
propane-1,3-diol	-2.15246	1.66302	-0.598735	-0.00852468	0.00270798	0.295908	0.884919	0.609601	1.16518	-0.418754	0.373564	-1.43738	0.840715	1.74575	0.522747	-1.04552	-0.20521	-1.13109	-0.138962	0.117072	-1.31634	0.23181
proline	1.49917	-1.11955	0.45349	-0.136466	0.989994	0.0759681	0.266473	0.602435	0.459493	0.465535	-0.231126	1.31421	-0.23467	-1.99173	-0.560982	0.898277	-1.25199	0.923891	-0.761096	-2.08763	0.938949	-0.512644
piperidone	-1.39357	-0.748221	1.39058	-0.636963	1.014	-0.0189975	1.27149	-0.608043	1.56143	0.782175	1.14911	-1.17585	-0.587444	0.0262384	-0.25068	0.471475	0.813307	-0.770812	-0.450744	0.875749	-2.00928	-0.704947
pipecolinic acid	-0.874065	-0.13742	0.339246	-1.07268	0.899446	-0.949497	0.230844	-0.423422	1.63049	-0.519982	0.75239	-0.383355	1.09044	0.260249	2.94941	-0.357388	-0.488292	-1.18049	0.226223	-0.947032	-0.802438	-0.242677
pipecolic acid	-0.133492	0.55295	1.37737	-1.27744	0.827568	-0.528608	-0.352407	-0.142738	1.36378	-0.213564	0.719704	-0.11335	0.967656	0.290328	2.33119	-0.0943036	-0.841576	-2.09135	-0.346904	-0.899561	-0.420742	-0.974515
pinitol	-2.14028	0.845663	-0.217176	0.969118	-0.657786	-1.16711	-0.594071	-0.194307	0.494807	-0.82742	-0.580345	-0.912054	1.72861	-0.0246645	1.83648	-0.0895282	0.871737	-1.286	0.719244	0.212251	-0.0301373	1.04297
pimelic acid	-0.513638	0.625659	0.782258	-1.40628	-0.399996	2.12392	-0.444593	-0.225235	-0.656584	0.664151	2.28171	-1.08402	0.757941	-0.0615223	0.757291	-0.925962	-0.692469	-0.146174	0.232564	-1.09256	-1.19879	0.622335
phytosphingosine	-0.209799	-0.788307	-0.294801	-0.966743	-1.53569	-1.59747	0.403143	0.321226	-0.748379	0.346587	0.833893	-0.338137	0.684666	-1.77691	1.88771	0.0669636	1.18285	-0.405809	1.54299	0.61461	-0.254922	1.03233
phytanic acid	-1.57218	0.930184	1.34944	-0.391705	-0.66995	-0.10536	1.08463	0.541859	0.261465	-0.407464	1.04767	-1.8067	0.984132	1.70877	-0.671822	0.372315	0.0617109	-0.913755	0.0138688	0.306002	-1.92691	-0.196199
p-hydroxylphenyllactic acid	-0.758545	0.0347633	0.0264944	1.15037	-0.663184	0.0810159	0.18753	-0.356023	-0.34899	0.42149	-0.326974	-1.73106	1.15077	0.31274	0.80096	1.85351	-0.395838	-1.51584	-0.200371	2.1315	-1.57207	-0.282254
phthalic acid	0.349576	0.242178	0.766063	-1.75092	-0.0640337	-0.644831	0.263553	1.03283	1.34123	-0.174246	0.209727	-0.170021	2.04157	0.270775	0.488813	0.522842	-0.895848	-0.607896	-0.590581	-0.197698	-2.70564	0.272545
phosphoethanolamine	1.40329	1.62309	-0.0990028	-0.0905749	-1.11226	-0.399811	0.839427	1.90225	-0.476752	0.335639	-0.253564	0.846661	-0.1514	0.0382896	-0.74041	1.87625	-1.28077	-0.564532	-0.821853	-1.11508	-0.780828	-0.978064
phosphoenolpyruvate	2.30727	-0.668509	-0.931156	0.946251	0.521333	0.741519	-0.360463	0.0645897	-0.266299	0.275103	-1.65822	1.06531	-1.18614	-0.705159	-0.130752	0.635697	-1.62775	0.960806	-0.160451	-0.457859	1.3531	-0.718231
phosphate	0.777611	1.30059	0.438337	-0.950583	0.205416	-0.0278815	-0.140106	0.8319	0.908091	-0.506103	-0.0800861	0.901496	-0.196535	1.32014	-1.74449	1.31374	-1.06992	0.491671	-1.68008	0.631577	-1.56576	-1.15901
phenylalanine	0.562604	-1.15063	0.223159	0.731125	1.02516	0.459331	0.902323	0.788136	0.631304	0.971605	-0.54203	0.415229	-0.70751	-3.06676	-0.691537	0.00293649	-1.28167	1.02209	-0.144615	-0.550859	0.830124	-0.429516
phenylacetic acid	-1.52828	1.38667	0.824315	-0.371289	0.541632	0.311568	0.758383	0.819889	1.25037	-0.405371	-0.0433304	-1.37579	0.25509	2.31346	-0.139593	-1.348	-0.276253	-1.00864	-0.214084	-0.287321	-1.47915	0.0157259
phenaceturic acid	-0.0201324	0.0828654	0.777653	0.476346	1.11977	1.37948	0.768389	0.545392	0.966193	0.891986	-0.991657	-0.383363	0.244956	-2.6867	-1.10508	0.997057	-1.40031	0.578841	-0.238884	-0.457305	-0.714754	-0.830746
pentose	-2.16713	0.415296	-0.437855	-0.858679	-0.696093	-0.0769781	1.08714	0.173307	-0.274812	0.0809395	-0.417319	0.389749	2.47074	0.739855	0.307098	0.804189	-0.315183	-1.12963	1.25048	0.729686	-0.84422	-1.23057
pentitol	-0.800721	0.162291	-0.032835	0.00447381	0.076302	-0.129789	0.308321	2.71154	0.630021	-0.407228	2.10381	-1.33887	0.210697	0.980369	-0.120414	-1.04774	-0.396124	-0.622579	-0.154297	0.124442	-1.77142	-0.490246
pentadecanoic acid	-0.143846	1.38956	1.35352	0.202791	0.188152	0.676038	0.975313	0.0941007	0.515576	-1.01008	0.410073	-1.35286	0.135912	1.29326	-1.68504	-0.231105	-1.73298	-0.751632	-0.804906	1.17681	-1.35171	0.653062
p-cresol	-1.57974	1.53931	0.0935152	0.0982867	-0.710173	-0.215047	0.0510501	0.51897	0.662179	-0.495815	0.345548	-1.35165	2.04238	1.26544	0.853538	-0.751355	0.35645	-1.21066	0.418071	-0.0669384	-1.95383	0.0904632
parabanic acid	-0.723633	0.36324	0.923337	1.74756	-0.222575	-2.03921	-0.07311	0.964958	1.12549	-0.167499	0.384576	-1.22332	0.207856	0.692778	1.15135	-0.785835	-0.164203	-1.4821	0.686924	0.113138	-1.76088	0.281171
pantothenic acid	-0.248383	-0.0231544	-0.567953	-0.289759	-3.23003	0.636549	-0.366723	0.110396	0.586309	0.809281	-0.882063	0.0280677	1.18205	0.639687	1.2248	0.825125	0.283449	0.0735446	1.2558	-1.13744	-0.908192	-0.00137785
panose	-1.67551	-0.370381	-0.676944	-0.626288	-1.06459	0.11735	-1.20904	-0.279391	-0.893583	0.00505984	0.531563	-0.664441	1.41218	-0.699648	1.37431	-0.392485	1.5991	-0.587592	1.60146	0.100703	0.958105	1.44006
palmitoleic acid	-0.51256	1.62083	1.84778	1.76552	-0.343654	0.221237	0.199751	-0.00352784	0.865301	0.30357	0.569063	-1.44213	0.0653009	0.928663	-0.162374	-1.17039	-0.72251	-1.20129	-0.594208	0.0879731	-1.81001	-0.512344
palmitic acid	-0.801256	0.941149	1.13855	0.379304	-0.439656	0.451255	0.543909	0.196574	0.272922	-0.587938	0.205116	-0.694717	0.29505	1.56233	-0.155842	-0.817484	-0.567966	-1.65966	-0.476803	2.51559	-1.80471	-0.495706
oxoproline	0.327152	-0.693158	-0.173845	0.908852	0.719335	1.22109	-0.0429576	-0.371747	0.0659606	0.57519	-1.49038	0.326368	2.10172	-1.32261	-0.789867	0.919244	-1.11521	0.447364	-0.559167	1.18161	-0.263294	-1.97164
oxalic acid	-1.41939	0.632172	-0.808287	-1.74118	-0.45394	-1.10744	-0.304602	0.382622	0.179385	-0.0752687	-0.998389	-0.591134	1.76464	0.160424	1.63434	-0.334875	0.981812	-0.823869	1.59649	0.0323643	-0.0208243	1.31494
orotic acid	-0.872082	0.796458	-0.587905	0.516359	-0.63438	-1.59281	0.303601	-0.0410363	-0.578047	-0.522511	-0.244251	-0.777115	0.802765	-1.15845	2.34482	-0.944128	1.56536	-1.12813	1.07218	1.12366	0.17004	0.385599
ornithine	1.60973	-2.0024	-0.550419	0.248721	0.637795	0.330145	0.301542	0.340065	-0.31559	1.30729	-0.44592	1.67125	-0.674582	-1.29377	-0.57023	-0.139567	-1.29004	1.25041	-0.366713	-0.664464	1.31932	-0.702566
O-phosphoserine	0.354725	0.200309	-0.500281	1.11285	1.03467	0.214436	-0.193363	1.72736	2.4951	0.107439	-1.72646	0.380263	-0.340868	0.664428	-0.670364	-0.0544116	-1.54038	-0.482354	-1.1118	-0.761126	-0.467053	-0.443114
oleic acid	-0.416182	1.7083	0.110488	-0.500351	-0.917729	-0.567692	1.40525	-0.898304	-0.692276	0.545189	0.856744	1.45403	-0.978202	-0.850585	0.353408	-0.721575	0.469907	-1.63388	0.366309	1.85117	0.180742	-1.12476
oleamide	0.123172	1.31286	-1.27123	-0.0124139	-0.632841	1.12804	0.34592	1.04733	-0.613138	0.0482786	1.22257	-0.953733	0.317846	0.186157	0.804766	-0.35797	-0.287037	-0.686534	-0.253403	1.83517	-2.5514	-0.752402
octadecanol	-1.90007	1.22712	1.16761	-0.486402	0.0513594	0.351095	0.899759	0.329283	1.28616	-0.427211	0.462337	-1.4767	0.578309	1.23115	0.739253	-0.832456	-0.178794	-1.46835	-0.0621691	0.212508	-1.90802	0.204232
norvaline	-2.31424	1.25873	0.739724	-0.0243418	0.163463	-0.0420287	0.471163	0.355216	0.786356	-0.15026	0.422693	-1.37968	0.662219	2.0591	0.663691	-1.36549	-0.0661643	-1.25903	0.0995604	-0.0583878	-1.31844	0.296152
nicotinic acid	1.23742	1.61184	-0.691107	0.151792	-1.08424	0.760214	1.15521	0.25005	-0.869238	0.782108	0.637757	-0.794339	0.857187	0.860167	-0.109356	-1.22713	-0.149726	-0.840344	-1.01352	1.10634	-2.1465	-0.484591
nicotinamide	0.250938	0.598191	-0.176173	-1.18398	0.464566	-1.71567	0.496281	-0.670546	0.915561	0.179691	0.11044	0.667783	1.19265	-0.499289	0.227387	1.12178	-0.314997	0.0415418	0.543459	-3.17406	0.259303	0.665143
N-acetylputrescine	-0.0987175	-0.795844	-0.943249	-0.310792	1.24347	-0.0167789	-0.167643	0.0204114	0.0655887	2.00919	-0.84825	2.08945	-1.65345	-0.546745	-0.364537	-0.158412	-1.12456	1.85829	-0.635624	0.57119	-0.17235	-0.020636
N-acetylornithine	-1.27289	0.564252	0.314419	0.415593	-0.437586	-1.16393	-0.3852	1.66685	1.7747	0.633722	-0.409422	-2.003	0.768718	-0.252447	0.976389	-1.59468	0.423758	-0.281051	1.05859	0.461043	-0.790548	-0.467269
N-acetylmannosamine	1.52932	-0.666956	-0.552199	-0.840256	1.15246	-0.584112	-0.537557	-0.957264	1.45065	-0.888468	-0.567835	1.41864	-0.438977	1.60073	-0.275262	1.56485	-0.579259	1.1173	-0.893362	-0.606343	-0.839567	-0.606537
N-acetylglycine	0.565656	-0.0900948	0.583015	0.91854	0.966295	0.757011	0.740117	0.786893	0.848891	0.795093	0.395004	0.358093	0.140811	-0.735374	0.181588	-1.31796	-0.33187	-2.1035	-2.35923	0.315392	-1.61449	0.200112
N-acetylglutamate	-0.591271	-0.177409	-0.0130722	0.450214	-0.908499	0.792424	0.640979	-0.333739	-0.4652	2.10336	-1.14012	-0.828337	1.90624	1.22505	0.345973	-0.00249286	-0.250237	-1.0606	-1.17713	1.37712	-0.560663	-1.33259
N-acetyl-D-tryptophan	-1.64913	1.48067	-0.0937645	-0.369195	-0.702169	-0.417716	-0.662509	0.0345524	0.230966	-0.2225	0.25779	-0.697932	-0.232196	0.837836	-0.276074	-0.0343093	1.72648	-0.715251	-0.58807	2.57773	-1.41415	0.928952
N-acetyl-D-galactosamine	1.4032	0.163523	0.398771	-1.02876	0.0309672	-0.783662	-1.33666	-1.24094	0.670897	-0.301868	-0.852452	0.52054	1.02969	0.649405	-0.112235	2.48584	-1.67819	0.635502	-0.224369	0.767876	-0.76547	-0.431598
N-acetylaspartic acid	-0.177336	0.527673	0.349149	0.816675	-0.466341	-0.301591	0.559443	-0.216489	0.046202	1.54138	0.0620314	-0.997868	1.16041	1.41594	-1.46849	-0.149086	0.149978	-2.6112	-0.398283	1.52782	-0.84796	-0.522057
myristic acid	0.152465	0.744269	0.723309	-0.316781	-0.443645	0.681747	0.622233	0.333321	0.0439901	-0.51146	0.438319	-0.776728	0.099167	0.394803	-0.0949917	-0.786454	-0.386513	-1.30978	-1.09287	3.36254	-1.51284	-0.364107
myo-inositol	1.34919	-0.285893	0.662598	0.454019	0.39037	-0.0650771	-0.590878	-1.53923	1.18056	0.350493	-0.441767	1.04387	-0.141789	1.55192	-0.641812	1.39794	-1.88808	0.203162	-0.553464	-1.50003	0.362903	-1.29901
mucic acid	-2.11735	1.08398	1.53335	1.56542	-0.275432	0.547523	0.260138	0.347814	0.946291	-0.335611	0.288692	-1.65988	0.717488	-0.246542	0.510851	-1.23795	-0.185892	-1.28273	0.683119	0.273587	-1.22559	-0.191267
monomyristin	0.403213	1.69501	1.46675	0.880456	-1.0071	-0.313992	1.35167	1.53379	-0.156714	-0.161795	1.04746	-0.0205601	-0.0675472	0.381696	-0.376881	-0.432752	-1.41045	-1.41364	-0.467232	-0.254087	-1.70127	-0.976021
methylmalonic acid	0.13639	-0.551343	1.12112	0.808738	1.47973	0.582414	0.548089	0.473031	1.4798	0.423995	-0.230027	0.165552	-1.02926	-2.29856	-0.635505	-0.285301	-2.07429	0.83807	-0.575607	-0.716952	0.683459	-0.343537
methylmaleic acid	-1.2448	1.61862	1.05143	-0.549519	-0.305624	-0.273205	0.550299	1.24485	0.983832	0.471959	0.242969	-1.34864	-0.223551	1.40867	0.955266	-1.16651	-0.0198829	-1.58308	-0.270221	0.229655	-1.84104	0.0685205
methionine sulfoxide	-0.160524	-0.119018	0.589863	0.41413	1.27888	1.43712	1.17209	1.29382	1.17591	-0.573446	0.712856	-1.41497	-1.17147	-1.83554	0.547459	-1.01522	-0.37792	-1.1486	0.377009	-0.482163	-1.16139	0.46113
methionine	1.24037	-1.96387	-0.0706098	0.606899	-0.0723881	-2.01718	-0.443539	-0.568163	-0.219655	1.1939	-0.616481	1.24238	0.222873	-0.724939	-0.822071	1.04682	-0.783424	1.42109	-0.108361	0.304974	1.43618	-0.304811
methanolphosphate	0.457452	1.22585	0.966448	-0.520918	-0.737636	-1.31333	-0.0733839	1.2495	0.797999	0.324839	0.392715	-0.228246	0.178423	1.53136	-1.40306	1.54667	-0.327348	-1.73436	0.445097	-0.294594	-1.43775	-1.04574
melibiose	-0.796535	-0.265573	-0.436132	-0.405976	-0.811638	1.05967	-0.659331	-0.792303	-0.864992	-0.656291	1.5255	-0.993273	-0.412512	-0.906848	1.44508	-0.947589	1.6438	0.0941937	1.34908	-0.789506	1.1785	1.44268
melezitose	-1.66764	-0.668703	-0.692786	-0.393078	-1.25733	-0.342615	-1.06146	0.0397195	-0.856249	-0.703234	-0.189453	1.12512	1.88786	0.380325	1.60422	0.0115406	1.31543	-1.21867	1.11795	0.206978	0.503234	0.858832
mannose	0.218249	0.478632	-0.788806	-0.588698	-0.79672	2.05427	-0.0741731	0.00831879	-1.4388	-0.264868	-0.681705	-0.0461292	0.357067	-0.081345	-0.136806	0.441069	2.42399	-0.779182	-0.199051	1.74401	-1.50154	-0.347792
maltotriose	-1.06268	-0.560288	-0.889591	-0.0931408	-1.22726	-0.0662566	-1.16087	-0.175746	-1.09501	-0.814463	0.295949	-0.202511	1.23172	-0.775325	1.57669	-0.671467	1.4803	-0.571614	1.75296	0.817569	0.862659	1.34838
maltose	-0.604273	0.415436	0.0703731	0.178267	-1.45122	-1.14034	-0.464323	-0.275907	-0.914526	-0.351709	-0.200553	-0.681075	2.05683	-0.45308	0.675102	-1.51928	2.43534	0.701702	1.05651	0.0828628	-0.278923	0.662778
maltitol	-1.31599	-0.0702069	-0.426523	-0.76377	-1.09749	1.01223	-0.536399	-0.83531	-0.888896	-1.09027	1.43782	-0.858937	0.496913	-0.692081	1.39461	-0.953438	1.44919	0.152248	1.27128	-0.17878	1.10795	1.38585
malonic acid	-1.93163	1.63014	1.03936	-0.151832	0.331988	-0.0112406	0.736694	0.544008	1.05853	-0.507263	0.323003	-1.469	0.737853	1.04271	0.47065	-0.823711	-0.27798	-1.80893	0.510575	-0.234882	-1.6023	0.393261
malic acid	1.90863	0.690742	0.106606	0.271924	0.121367	-1.10323	0.59978	-0.651894	0.194134	-0.0911913	-1.35534	2.08503	0.395536	0.506676	-0.698163	1.64341	-1.6494	-0.279757	-0.721152	-1.05613	-0.245214	-0.672353
maleimide	-1.16218	1.94411	1.33581	0.821769	-0.786022	-0.48144	0.64519	0.00389672	1.16092	-0.331875	-0.829661	-1.05283	1.50244	0.76248	0.908503	-0.375985	-0.582483	-1.28144	0.486912	-0.912799	-1.36542	-0.409914
lyxose	-1.62134	1.16685	0.158263	-2.54798	0.0497399	0.590349	-0.617668	0.104411	0.451039	0.485336	0.3532	-0.39384	1.62441	0.604907	0.779758	-1.80137	0.417112	-0.656843	0.999216	0.182858	-0.654829	0.326419
lyxitol	-0.570031	-0.343309	-0.1788	1.0605	-0.119564	0.362812	0.31298	-0.36632	-0.729885	0.489226	-1.29794	-0.627019	3.35714	-0.180556	0.95235	-0.412938	0.019932	-0.592452	0.219809	0.784866	-0.578019	-1.56278
lysine	0.295341	-2.01894	-0.393319	0.578627	0.568483	-2.33365	0.756478	0.682274	0.263846	0.940253	-1.32576	0.969131	-1.16263	-1.27832	0.520211	-0.231411	-0.0395037	0.813231	0.496558	0.307699	1.18899	0.402401
linolenic acid	-0.723425	2.24708	-1.13064	0.983015	-0.240565	0.0740098	0.638853	0.43379	0.310207	-0.36101	-0.37974	0.500387	0.562616	1.38466	-1.01862	1.10877	-0.992116	-1.02289	-1.01729	1.11801	-1.34379	-1.13131
linoleic acid	0.464105	1.69439	1.22015	1.52836	-0.328886	-0.749264	0.266553	-0.0766542	0.0415569	-0.521134	-0.689813	0.790258	0.225729	1.69959	-1.49855	0.760255	-1.03671	-0.521998	-1.01986	0.436635	-1.45133	-1.23339
lignoceric acid	-0.608875	-0.352256	0.0921529	-0.611171	-1.98007	0.0524448	1.00966	0.463302	-1.75626	1.17596	0.327511	0.0654606	0.974686	0.664508	0.377435	-1.78305	1.5695	-1.31976	0.944065	0.267301	-0.241414	0.668862
levoinositol	0.895219	-0.130516	1.21709	-0.0180222	-0.26254	0.449323	1.17153	0.227129	-1.0412	-0.314068	-0.400408	-1.52932	0.807615	1.12604	2.17368	0.154919	-0.132637	0.041397	-0.730256	-0.515362	-2.20678	-0.982837
leucine	0.411587	-1.06634	0.211837	0.691036	1.13205	0.529433	0.940507	0.781281	0.561473	0.891736	-0.245196	0.306085	-0.828756	-3.17337	-0.609826	0.00608805	-1.32706	0.972819	-0.157978	-0.505923	0.795207	-0.316694
lactobionic acid	0.294941	0.578851	-0.407779	-2.06234	-1.11741	0.53652	-0.744258	-0.403639	-0.748657	0.408583	0.128068	-1.40423	1.33125	-1.15361	1.48816	-0.860148	1.25305	1.17751	1.30526	0.327287	-0.389023	0.461618
lactitol	-0.365264	-0.0764758	-1.28622	-0.948633	-1.22655	0.306296	-0.782528	-0.471168	-0.88427	-0.826454	1.45745	-1.01716	1.22182	-0.0312085	1.77061	-0.693012	1.56515	-0.855284	0.865548	0.222705	0.868854	1.18579
lactic acid	-1.02595	2.40956	0.737005	1.73985	-0.0921902	-1.07349	0.594551	-0.183485	0.413341	-0.966249	-0.803535	-0.590594	0.677523	1.19605	-0.402586	0.381944	-0.391542	-0.0306505	-1.24918	0.322195	-1.7048	0.0422347
kynurenic acid	2.13145	1.00451	1.42055	-0.918178	-0.398782	-0.356015	-0.11721	-0.110546	-1.09099	0.395573	-0.486512	-0.741853	0.766302	-0.245095	-0.183732	2.15497	-1.01996	-0.341984	0.123064	0.463205	-1.68874	-0.760021
isothreonic acid	-1.2293	0.868882	0.39282	-1.07825	0.137572	-0.581755	0.150988	0.682373	0.558855	-0.738562	-0.58434	-1.5899	1.59344	0.399559	1.56752	-0.973456	0.751524	-1.87965	0.934261	1.1773	-0.616992	0.0571125
isopropylbenzene	0.228602	1.87585	0.357117	-0.149808	0.99129	1.39784	1.4673	1.85181	0.897345	-0.202165	-0.830609	-1.24406	-0.402329	-0.117463	-0.780875	-0.214661	-1.08948	-1.11422	-0.78202	-1.00266	-0.291372	-0.84542
isomaltose	-1.04636	-0.402298	-0.650295	0.0530921	-0.866051	0.665507	-0.503088	-0.302538	-0.648511	-0.882088	1.14247	-0.755433	-0.377941	-0.959667	1.51252	-0.713162	1.82553	-0.301581	1.55821	-1.07062	1.09455	1.62774
isolinoleic acid	-1.52208	-0.301644	-0.716591	1.20988	-1.25174	0.41141	0.231155	0.283728	-0.443621	0.834685	0.834326	-0.796296	1.64635	-0.87176	1.40999	-2.01622	0.473527	-0.276293	1.35872	-0.747069	-0.236938	0.486478
isoleucine	0.45178	-0.900553	0.121737	0.555232	1.18438	0.360255	0.594493	0.771973	0.663567	0.798897	-0.410367	0.216486	-0.554049	-3.34241	-0.559041	0.211861	-1.30254	1.08205	-0.252686	-0.179083	0.93954	-0.451531
isocitric acid	-1.17169	-0.403892	0.0387895	-0.101934	-0.191552	-0.248483	-0.35236	-1.24995	0.565818	-0.524651	1.59597	-1.15347	1.08273	-0.224532	2.3588	-1.25727	0.902391	-0.86713	0.419139	0.0895049	-0.843939	1.53772
inositol-4-monophosphate	1.02673	1.50647	0.733062	-0.435429	-0.84956	-0.467199	0.919422	1.58761	-0.519993	0.0361469	-0.616031	0.810553	-0.202275	1.86306	-1.02477	1.17627	-1.0963	-0.891031	-0.554955	-0.901626	-1.23394	-0.866219
inosine	0.479958	0.529923	0.0959889	-1.41259	0.835316	-1.03633	-0.636572	-1.25279	1.28285	-1.0634	0.399928	1.11844	-0.275212	1.08427	0.2528	1.41041	-0.30167	1.02096	-0.667671	-2.34147	0.0506282	0.426234
indole-3-propionic acid	1.445	-0.489314	-1.24702	-1.83052	0.020296	-0.65097	-1.26772	-1.46502	0.441392	-0.583343	-0.503779	0.67965	0.80477	0.872181	0.284669	2.22595	-0.325386	1.20731	-0.047214	0.564132	-0.089391	-0.0456617
indole-3-acetate	-1.80707	0.908429	1.02775	1.09123	0.732016	0.693931	1.00796	1.06057	0.458767	-1.23475	0.308558	-2.23379	0.225087	0.495367	-0.0679857	-1.33444	0.648227	-1.42095	-0.212885	-0.106367	0.0774372	-0.317115
ile-ile	-1.12422	-1.70892	-0.561663	0.519509	-0.505953	0.128477	0.994527	0.599574	-0.962407	0.164039	0.528938	-0.816908	1.66376	-1.92612	1.29526	-1.06756	0.818358	-0.456747	1.31018	0.202464	0.0238356	0.881573
hydroquinone	-1.39317	2.43383	1.02212	-0.237539	0.0442623	0.0922554	0.419657	0.848451	1.02527	-0.439533	0.253877	-1.16754	0.351455	1.24846	0.316141	-0.535698	-0.567002	-1.20099	-0.0185938	-0.272402	-2.1307	-0.0926131
hydrocinnamic acid	1.12294	-0.239416	-0.279042	-1.4509	-1.3811	-0.959689	-0.805981	-0.979223	-0.878721	1.29931	-0.502003	1.24124	0.634579	-1.41386	-0.345093	1.2064	-0.205013	1.52073	0.303306	0.72952	1.36137	0.0206404
homoserine	-1.50435	1.06945	0.582562	-0.355927	0.168702	0.107536	1.44584	1.70001	1.51132	0.0377072	1.29221	-1.29276	0.887488	-0.0462623	0.199237	-0.866301	-1.07997	-1.10873	-0.248434	-0.503358	-1.31219	-0.683786
homocystine	-1.82685	0.882665	1.08667	0.794889	-0.199526	-0.370353	0.00756127	0.199114	0.69608	-1.83589	0.731001	-0.418324	0.907639	0.496049	1.2983	0.330901	-1.10211	-1.74851	0.706579	0.101349	-1.45756	0.720333
histidine	1.18107	-2.66922	-0.754087	0.65172	0.339812	-0.29244	0.276769	-0.0145575	-0.541025	0.80825	-0.214993	1.29711	-0.0510105	-2.19057	-0.15997	0.156072	-0.676248	1.11474	0.313813	0.0742218	1.37075	-0.0202007
hippuric acid	-0.282087	0.448679	0.0571268	1.98899	0.119329	0.25068	-0.301191	-0.311299	0.254894	-0.483579	0.227865	1.08559	1.26812	-0.19275	0.934783	-2.03024	0.0677905	-2.01675	-0.0482572	1.15962	-1.59455	-0.602779
guanosine	-0.604977	1.32251	1.56834	-1.3676	0.233992	-1.05437	-0.404342	-0.766893	1.56489	-1.55657	-0.0631504	0.712467	-0.250315	1.44813	-0.405237	1.19299	-0.375396	0.661411	0.284906	-1.61649	-0.481537	-0.0427481
guanine	-1.79228	0.759011	0.061596	2.16386	-1.09448	-0.227898	0.558967	1.07998	-0.0393401	-0.0219077	0.22938	-1.02551	1.13133	-0.509384	0.297226	-0.721404	-0.154898	-1.29559	0.591485	1.6722	-1.22621	-0.436138
glycyl-proline	-1.46204	-1.3277	-1.69716	1.49459	-0.0801484	0.441911	0.475389	-0.0321876	-0.570583	1.30581	0.624843	-0.625799	-1.38758	-0.876345	1.19867	-1.28127	0.120969	0.460957	1.01442	0.648785	0.985672	0.568806
glycyl tyrosine	-1.58694	0.175049	-0.282112	0.578912	-0.345613	1.53552	0.591338	-1.14773	0.637732	-0.770483	0.738841	1.18687	-0.0665975	-0.462559	1.54491	-1.88831	1.04336	-1.30891	0.543953	-1.09856	0.631698	-0.250376
glycolic acid	-1.28375	1.35243	0.990803	-0.500676	-0.277411	0.203237	0.718446	0.440255	0.6442	-0.622333	-0.0989796	-1.14039	0.807304	2.66076	0.426518	-0.950192	-0.2138	-1.17554	-0.0385239	0.101212	-1.73106	-0.312509
glycine	0.387242	0.365516	1.04633	0.878722	0.67649	0.850877	-0.516164	-0.7471	0.818786	0.10304	-1.21834	0.793302	1.68566	-0.291737	-0.635004	0.96081	-1.8671	0.354783	-1.09947	-0.885667	0.355057	-2.01603
glycerol-alpha-phosphate	1.78261	0.275427	-0.419298	0.261223	-0.0468296	-0.672444	-1.72651	-0.734565	-1.2368	0.113193	-0.78044	1.27046	0.31924	-0.47638	1.07806	2.2211	-0.659475	0.747939	0.176139	-1.50469	-0.149084	0.161135
glycerol-3-galactoside	0.307511	-0.192855	-0.626061	0.230389	-1.47794	1.1559	-1.1408	-1.211	-0.808308	-1.22047	1.91374	-1.29097	0.232831	-0.171145	0.989871	-0.177822	1.5391	-0.405357	1.3204	-0.255381	0.199097	1.08927
glycerol	-1.94702	1.52139	0.776168	0.571519	-0.226192	-0.896561	0.0868649	-0.255451	1.3395	-0.170252	-0.222376	-0.307744	1.16617	2.28246	0.169548	0.599464	-1.19029	-0.968883	-0.267869	-0.884685	-0.912985	-0.262773
glyceric acid	-0.335575	0.517462	0.666595	-0.896588	0.112099	-0.899243	0.40035	0.164278	-1.13195	0.321889	-1.02118	-1.01571	1.6078	1.39644	1.3302	-1.16386	0.726323	-1.85192	0.393244	1.27258	-1.11431	0.521084
glutaric acid	-0.90963	0.802494	0.998084	-0.00995543	0.18824	0.0478168	-0.0104413	0.190855	0.460891	-0.38407	0.0273451	-1.22637	0.333014	2.94694	0.518895	-1.2879	0.155459	-1.42169	-0.282388	0.803658	-1.75	-0.191245
glutamine	1.91942	0.105643	0.906012	0.141691	0.35499	-0.643726	1.04353	-0.726322	0.949656	0.0164204	0.459941	0.940678	-0.285423	-0.493571	0.798761	-2.56042	-1.6434	-1.06393	-0.388284	-0.614227	0.638754	0.143809
glutamic acid	0.983182	-0.893555	0.0563703	0.156245	0.957983	0.0197378	-0.120279	0.251562	0.48586	0.703065	-0.855446	1.0903	0.771222	-0.790096	-1.16843	0.982936	-2.608	0.683123	-1.02937	1.07036	0.689087	-1.43587
glucose-6-phosphate	-0.309661	1.74771	1.40568	-0.460821	-0.15202	-0.354872	0.188341	0.948099	1.41147	-1.02446	0.143181	-1.73592	0.628468	1.25256	0.86028	-0.869563	-0.791216	-1.25068	-0.512295	0.483219	-1.53312	-0.0743601
glucose-1-phosphate	-1.04255	0.22978	-1.35404	-0.962686	-1.25145	0.327073	-0.803891	0.475573	-1.10475	-0.0861286	0.743182	-0.948677	1.84326	1.14084	0.846205	-0.833474	0.864086	-0.715967	1.65371	0.896693	-0.652292	0.7355
glucose	-1.02395	-0.658136	0.57183	-1.68236	0.0251684	-0.785366	0.872662	1.32257	-0.55538	2.20857	0.336987	-0.38906	1.20974	-0.781416	0.745205	-1.05309	0.781476	-1.10716	1.10941	-0.672744	-0.69061	0.215646
gluconic acid lactone	0.796171	-0.750465	-0.870681	0.4578	-1.07954	1.21612	-1.04077	-0.740662	-1.22328	-0.332987	0.988966	-1.41757	1.55255	0.0309679	1.41214	-0.989709	1.93455	-0.376238	0.398975	0.590839	-0.404418	-0.152761
gluconic acid	0.177217	-1.05916	-0.774129	0.953163	-1.05024	0.597579	-0.45403	-0.303967	-1.26721	0.468225	-1.31598	-0.574167	1.38276	-0.719729	2.20217	-0.513788	0.656104	0.809011	1.40369	-1.31562	0.103686	0.594406
glucoheptulose	-1.82412	0.179771	-1.06018	1.78527	-1.61587	-0.0357166	0.545463	1.0498	-1.00502	0.706635	-0.0204821	-0.570115	1.62118	-0.474946	-0.291764	-0.929668	0.560308	-0.786444	1.52966	0.00300431	-0.00456524	0.637799
galactose-6-phosphate	-1.63646	1.47504	1.13289	-0.469597	0.342051	0.446101	0.163742	0.171005	1.50256	-0.937369	0.252683	-1.50149	-0.358655	0.187182	0.145887	-0.805616	2.21105	-1.23125	-0.0913007	-0.167163	-1.18865	0.357351
galactonic acid	-0.465799	-0.722865	-1.05178	-0.807762	-0.88054	1.04375	0.220529	0.320883	-0.965373	1.23411	-1.07531	-0.74449	1.53312	0.0369575	1.60432	-1.50258	0.93897	0.339526	1.65929	-0.951645	-0.357394	0.594088
galactitol	-0.116876	0.0613149	-1.32407	-0.42517	-1.36466	1.13606	0.43482	-0.560439	-1.16732	1.29748	0.902556	-0.786509	1.17722	-0.59406	1.32927	-2.11984	1.36682	0.192142	0.691584	0.247797	-0.634893	0.256778
galactinol	-1.12902	-0.49319	0.466522	2.67246	-1.31776	0.085893	-0.350396	-0.120234	-0.690661	-0.590258	0.483939	-0.897116	0.369256	-0.0470099	1.10111	-0.872485	1.40973	-1.22103	1.09176	-0.944796	0.173749	0.819542
fumaric acid	1.35313	1.45817	-0.0753575	0.00490018	-0.247425	-0.943194	-0.0682427	-0.293348	-0.00824937	-0.260772	-1.06758	1.82629	0.295493	2.33272	-0.543662	1.18741	-0.95065	-0.587942	-0.675613	-0.86316	-1.0176	-0.855312
fucose	2.52862	-0.662563	-0.172057	-0.848647	-0.298652	0.459233	-0.320711	-0.845819	-0.81703	1.29015	0.295024	-1.02494	0.725296	0.780837	0.189115	-0.77594	-0.410349	2.11939	-0.664339	0.358929	-1.02269	-0.882868
fructose-6-phosphate	0.945118	-0.762374	2.26957	0.18352	-1.24401	-0.317616	0.613096	0.748042	0.956818	-0.486139	-0.183536	-1.37649	0.84618	1.00108	1.06514	-0.89484	-0.279889	-1.89134	0.134361	-0.239885	-1.1357	0.0488976
fructose	1.47471	0.569766	0.284453	2.193	-1.05158	-0.208367	-0.412062	-1.53866	-0.833239	-0.963557	0.105106	-0.451483	0.930008	-0.0665474	0.22978	0.765305	0.145832	-1.57035	1.41275	0.603604	-1.26821	-0.35025
ferulic acid	-1.15745	0.269923	0.577204	-0.654365	-0.948419	1.09391	-0.282372	-0.249267	0.367683	-0.547863	1.51184	-1.70591	1.76572	0.146647	0.323069	-0.932554	0.622972	-0.930232	1.11765	0.197841	-1.73006	1.14404
ethanolamine	1.43242	-1.30626	-2.40596	-0.667727	-0.375548	-0.449871	-1.09316	-0.536019	-0.797203	0.956235	0.314894	0.995699	-0.218691	0.187669	0.09856	1.94347	-0.677574	1.23299	0.298782	-0.0147025	0.448634	0.63337
erythrose	-0.761694	-0.235124	-1.14153	-1.90247	-1.50026	1.48646	-0.326702	-0.122969	-0.256354	-0.0121523	1.41284	-0.730625	1.83434	0.209095	1.17981	0.119122	0.328199	-0.225242	1.30626	-0.33068	-1.00799	0.677663
erythronic acid lactone	-0.0300102	0.939782	-0.00953172	-1.96647	-0.677855	-1.33726	-0.375955	-0.431476	0.13468	-0.0282799	-0.587533	0.45091	1.40572	0.293219	0.513974	2.88827	-0.419019	0.539719	-0.0389707	-1.32523	0.355694	-0.294381
erythritol	-2.32049	-0.387366	0.715024	0.777063	0.633083	-0.957427	0.253095	-0.0102092	0.526128	0.231076	0.101217	-1.36148	2.0949	1.22984	0.718778	-0.286041	-0.0535134	-1.3614	0.2135	0.232645	-1.45088	0.462463
enterolactone	-1.50763	0.21903	0.251078	-0.431445	-0.842778	0.457543	-0.517166	-0.395686	-0.255665	-0.658883	1.39303	-1.70806	0.189502	0.161299	1.409	-1.72871	1.6585	-0.874037	1.11888	0.299461	0.504963	1.25777
dodecanol	-1.70692	1.63313	0.592135	0.244669	0.313599	0.257776	0.930098	0.699783	1.03566	-0.0476764	0.471478	-1.20378	0.748076	1.26629	-0.0490255	-0.837466	-0.423898	-2.47997	-0.152981	0.00644194	-1.23228	-0.0651359
dihydroxymalonic acid	2.17888	0.457959	-0.450305	-0.314726	-0.312542	-1.21033	-0.328185	-0.468104	0.08005	-0.606372	0.315287	-1.74957	0.483144	0.225808	1.86334	-0.446484	1.228	-1.49763	1.42488	-0.573857	0.171308	-0.470542
dihydroxyacetone	-2.17557	1.67973	1.33664	0.119744	0.283494	0.335397	-1.15524	-1.40184	1.20217	-0.0563672	0.507575	-1.32956	0.82387	1.16874	0.54091	-0.803224	0.163087	-0.912322	0.11105	0.167454	-0.856462	0.250715
dihydro-3-coumaric acid	-0.149075	1.06029	0.55666	1.4699	0.310271	-0.358566	0.460173	-0.135415	2.47913	-0.149909	-0.1691	-0.036756	-0.135109	1.43088	0.127505	0.220896	-1.76167	-0.960821	-1.10355	-1.02289	-0.936735	-1.1961
digalacturonic acid	-0.227486	-0.655296	-1.04423	-0.196643	-0.768987	1.04078	-0.493195	-0.837994	-0.808597	-0.791648	1.45015	-0.768284	-0.18323	-1.03538	1.39723	-1.07787	1.6411	0.146206	1.28398	-0.737833	1.09731	1.56992
D-erythro-sphingosine	-2.13005	-0.593497	-0.103373	-1.81435	-0.857635	0.463931	-0.755079	-0.456284	-0.341647	-0.324107	0.612335	-0.18494	1.5022	-0.169492	1.59537	1.01363	1.23016	-0.307833	1.12684	0.522866	-0.862597	0.833545
deoxycholic acid	-1.34652	0.635636	-1.83139	0.862663	-1.74398	0.114165	0.495486	0.566844	-1.20106	0.887371	-0.0383877	0.0447711	0.905866	0.832776	1.12196	-1.35836	1.24746	-1.28831	0.366664	0.476442	-0.424257	0.674166
dehydroascorbic acid	-0.541201	0.104675	-0.322545	-0.705435	-0.94465	-0.428919	-0.132174	-0.418105	-0.714216	-0.63166	-0.630999	-0.00831848	1.166	-0.199457	1.26305	3.08071	-0.469668	1.08801	-0.475402	1.41948	-1.11292	-0.386263
cytosin	-0.317682	1.82034	0.672309	0.141564	-0.223825	0.0533016	1.4064	2.69175	0.605483	-0.0669101	-0.722596	-0.390676	-1.23221	0.412554	-0.964736	-0.790491	-1.32179	0.300436	0.167701	-0.682008	-0.754723	-0.804194
cytidine-5-monophosphate	-0.753921	1.43531	0.848068	0.454593	-1.20654	0.498219	1.51541	-0.363802	0.823874	1.08573	0.512241	-0.421148	0.741381	0.238043	0.878375	-1.2157	-0.291275	-1.05975	-0.564333	-0.233937	-2.53582	-0.385029
cytidine	0.174314	0.503701	1.65368	-0.750793	-0.317164	-2.56022	-0.160773	-0.265503	1.16379	-1.43793	-0.497567	0.13981	1.26568	0.807948	-0.720637	1.1357	-1.27174	0.785462	0.342855	-0.0305407	0.548795	-0.508862
cystine	1.79579	-1.61513	-1.58861	-0.233372	-0.248808	0.114131	-0.841723	-0.110654	-1.26666	0.291894	-0.498615	1.71511	1.37698	-0.919719	-0.277228	1.66927	0.0545645	0.964487	0.275604	-0.497467	-0.217968	0.0581072
cysteine	0.791045	1.92387	-0.720967	0.121953	-0.122576	-1.3443	-0.519015	0.0181758	-1.1632	0.305867	-2.46372	0.830358	1.00783	-0.198689	-0.0744884	1.12678	-1.3126	1.00863	0.0899595	0.120852	0.826653	-0.252422
cystathionine	-1.58806	-0.778631	1.17615	-0.419487	1.76985	0.989601	-0.0674188	-0.561345	-1.00439	1.23273	-0.426694	-1.3383	1.26387	0.0637634	0.388765	-1.91655	-0.404395	1.31893	0.0637906	0.0615423	0.205098	-0.0288281
cyanoalanine	0.314949	-2.02343	-0.323337	0.498636	1.06165	0.437123	0.764395	0.271063	0.00616934	0.382216	-0.285519	0.107541	-0.719189	-1.40138	2.07274	0.400347	-0.073435	0.395889	0.446777	-2.62601	0.14739	0.145412
creatine	1.28078	-1.14786	0.313081	0.422259	0.30295	-0.515414	-0.620185	-2.0444	1.1739	0.140926	0.0874969	1.26848	0.00815163	0.869665	-0.994507	1.37642	-1.65197	0.915679	-0.648789	-0.837058	1.00321	-0.702818
conduritol-beta-expoxide	1.97918	0.165049	0.404557	0.341906	0.320571	0.351747	0.0706772	-1.51264	1.76678	0.341754	-0.077917	0.580795	-0.818071	0.859641	-0.828807	0.519336	-2.01042	0.706103	-0.802916	-1.62931	-0.0444622	-0.683557
citrulline	0.759688	-2.14185	0.012439	0.781158	0.864698	-0.075256	1.01109	0.527772	0.655444	1.27285	-0.249476	1.04675	-1.75323	-1.62862	-0.306081	-0.352653	-0.744987	0.832646	-0.433381	-1.07942	1.17739	-0.176978
citric acid	-2.3614	-0.707417	-0.220831	0.270561	-0.185081	0.337189	-0.0311498	-0.889166	0.038794	-0.218169	1.44965	-1.26975	0.945701	-0.529613	1.92184	-1.32577	0.913081	-0.380151	0.38936	0.712621	-0.200183	1.33988
citramalic acid	-1.28292	1.06215	1.38869	0.319675	-0.04421	0.15906	0.505174	0.468972	0.548044	-0.250244	1.00184	-1.65941	0.0591498	1.24541	-0.0467355	-0.55292	-0.00489062	-0.683372	-0.323879	-0.0231144	-2.86135	0.974883
cis-gondoic acid	0.164207	1.102	0.661353	1.39332	-0.550583	1.00843	0.721566	0.00250548	-0.568293	-0.864102	0.618343	-0.0256355	-0.450196	1.15241	-0.808775	-0.174018	-0.563959	-1.30393	-0.945113	2.19462	-1.78412	-0.980034
cholesterol	-0.909433	0.153492	-0.973992	-2.14583	-1.63759	0.225114	-0.03599	0.16919	-1.45868	0.0492936	-0.437451	0.975402	1.04343	0.33971	1.09583	-0.236254	1.35355	-0.933199	1.46553	0.457087	0.685234	0.755553
chenodeoxycholic acid	0.165706	1.76374	-0.583094	1.07219	-0.553026	1.78633	-1.26663	-0.559285	-0.214433	-0.0634802	0.125337	-0.900887	0.889914	1.6671	0.134801	1.17153	-0.635371	-1.16988	-0.955451	0.241002	-1.31968	-0.796416
cerotinic acid	-1.73076	0.0904695	-0.345809	-0.273879	-1.12402	0.0773099	1.45968	0.567963	0.222688	1.72435	0.809149	-0.401981	0.878095	0.769551	0.651578	-1.60875	1.1889	-1.14371	0.583158	-0.0470649	-1.32514	-1.02178
cellobiose	1.22669	-0.326351	-1.0816	-1.02488	-1.72201	0.540716	-0.839893	-0.0670614	-1.41246	-0.156565	1.08964	-1.11743	1.5096	-0.501397	1.01543	-0.362443	1.07712	-0.354987	1.05617	1.11718	-0.653352	0.987888
capric acid	-1.85978	1.61315	1.39007	-0.225514	0.104884	-0.0408199	0.733868	0.981716	1.23549	-0.0117222	0.260398	-1.35987	0.356018	0.633177	0.197704	-1.21725	-0.388335	-1.25323	-0.494218	0.932443	-1.75651	0.168327
butyrolactam	-1.08223	1.0028	0.985476	0.470184	-0.249728	0.308504	0.582402	0.802316	1.05615	-0.901832	-0.0167021	-1.19679	0.0214912	1.86407	0.965334	-0.762759	-0.392431	-1.86733	0.17191	0.363078	-2.08237	-0.041534
butylamine	-0.214862	1.48733	-0.279308	-0.393257	-0.135107	-0.446631	1.8209	2.05394	0.164077	1.96842	0.551675	-0.258184	-0.565606	-0.706889	-1.50773	-0.190364	0.399925	-0.394035	-0.980583	-0.971396	-0.425799	-0.976519
beta-glycerolphosphate	0.838666	0.782789	-0.0374915	-0.560619	-0.113687	-1.10131	-0.251298	0.417926	0.0723954	0.252893	-0.411067	0.0878152	2.42474	0.27705	1.00045	1.38866	-1.25282	0.353386	-0.861969	-0.642854	-2.42156	-0.242112
beta-glutamic acid	1.36806	-1.05262	-0.207537	0.786754	-0.990928	-0.685328	0.767861	1.00314	-0.791646	-1.17089	-0.875495	1.03391	1.24405	-0.00512011	0.622513	-0.969208	0.0536599	1.44553	-1.46732	-1.1062	1.40317	-0.40636
beta-gentiobiose	-0.979717	-0.0742929	-1.03625	-0.941666	-1.51668	0.800431	-0.760473	-0.269956	-0.49289	-0.374247	1.14422	-0.761695	0.270824	-0.816834	1.43881	-1.06366	1.62162	0.0475814	1.46173	-0.279631	1.08496	1.49782
beta-alanine	-0.67053	0.163283	0.153343	0.678179	-0.339254	-0.347712	-0.210876	-0.131631	0.507709	-0.124426	0.0884238	-0.0698837	-0.534447	4.00252	0.180405	0.21436	-1.19241	-0.897137	-0.102273	-0.0815691	-0.616342	-0.669739
beta sitosterol	-0.867532	0.749304	-0.25515	-0.675575	-2.24206	1.78478	0.393449	0.674228	-2.06458	0.456755	1.83011	-0.0756072	0.52	0.298108	0.400057	-0.813274	0.450143	0.599605	-0.113515	-0.132725	-0.860312	-0.0562162
benzoic acid	-1.4946	1.9807	1.94416	-0.377282	0.731856	0.280721	1.16983	0.913616	1.30732	-0.422668	-0.166968	-1.26767	-0.0575967	0.505608	-0.19533	-0.994096	-0.496077	-1.10335	-0.389649	-0.386027	-1.20608	-0.276403
behenic acid	-0.442665	-0.19701	-0.514341	-0.725864	-1.81847	0.730774	0.741031	0.207597	-1.44893	0.369645	0.49744	-0.340151	0.532756	0.85075	0.145222	-1.45845	1.73237	-1.17488	1.03145	1.33325	-1.15748	1.10594
aspartic acid	1.06603	-1.4945	0.662293	-0.177297	0.890382	0.071879	0.199946	0.492165	0.0627753	0.632212	-0.741019	1.05089	0.5985	-1.39276	-0.9944	1.04754	-2.22621	0.879455	-1.05276	1.10917	0.475297	-1.15959
asparagine	1.0952	-1.67359	-0.667077	1.19078	0.87753	0.150975	0.414601	0.471454	-0.947447	0.491437	-0.683134	0.819632	-0.012192	-1.76005	0.552255	0.774052	-0.792965	0.906903	0.110339	-2.23264	1.09109	-0.177163
arachidonic acid	0.576448	1.56813	1.43122	-1.52307	0.000806954	-1.49454	0.223344	-0.203596	0.36856	-0.0868494	-0.949304	0.736336	0.585012	2.03767	-0.941473	0.996717	-1.21539	-0.0803997	-0.606379	0.0460082	-0.177012	-1.29224
arachidic acid	-0.110594	-0.200775	-0.0367727	-0.327085	-1.27951	1.46655	0.546362	-0.589008	-0.832947	-0.764154	0.904904	-0.771761	0.0944537	0.404584	-0.144577	-0.670922	1.59926	-1.0104	0.362624	2.38031	-1.76989	0.749344
arabitol	-0.963356	-0.20117	-0.204277	1.05516	-0.088245	-0.214178	0.172459	-0.507153	-0.127392	0.404972	0.678838	-1.03186	3.41924	-0.252863	0.833893	-0.761774	-0.0317422	-0.756641	0.127835	0.749418	-1.15116	-1.15
aminomalonate	1.38632	-0.310291	-1.24111	1.42051	-0.507834	-0.272996	-0.490985	-0.157978	1.21082	0.699655	-0.735798	0.572439	-1.21475	0.27373	0.0312434	2.66754	-0.413052	-0.410631	-0.572437	-1.53219	0.14372	-0.545918
alpha-ketoglutarate	-0.367312	-0.183415	0.316059	0.155278	-0.269982	-0.699829	0.12599	0.212506	0.649004	0.00843694	-1.25468	0.503085	1.64186	0.69995	0.512358	1.71214	-0.873835	1.53521	-0.390895	0.0132458	-2.03671	-2.00847
alpha-aminoadipic acid	0.729094	-0.973825	0.266542	-0.506856	0.233764	-0.710203	-0.150586	-0.256904	0.855743	-0.736878	-1.30285	0.820514	2.09894	-0.212432	0.974768	1.11019	-1.13626	-2.34337	0.823145	-0.18312	0.843979	-0.243386
allantoic acid	-1.52187	0.752926	-0.365657	-0.298691	-1.3721	-0.459752	0.326378	0.708212	-0.0471957	-0.342836	-0.277053	-0.247502	1.61628	0.338099	1.83341	-1.59301	1.41632	-1.42487	0.968146	0.397894	-0.943065	0.535943
alanine-alanine	0.552833	-2.45404	-0.518699	0.846951	1.00197	0.40252	0.745541	0.778397	-0.55724	0.825943	-0.402414	0.485479	-0.118464	-2.11217	-0.124419	0.863171	-0.375864	0.884511	0.459392	-1.78006	0.652289	-0.0556363
alanine	0.765794	-0.265944	0.245651	0.619942	0.853956	-3.34004	0.284442	0.391617	0.790399	0.592288	0.0895312	0.756046	0.211616	0.171308	-1.45621	0.622702	-0.854607	0.567151	-0.080631	-1.46213	0.64935	-0.152226
adipic acid	-2.05796	1.18395	2.34574	-0.452335	0.304802	0.70584	0.301483	0.0757346	0.439255	-0.271956	0.0101791	-1.61055	0.853906	0.470434	0.0744752	-1.28089	0.561121	-1.23213	-0.459783	0.54143	-0.974811	0.472061
adenosine-5-monophosphate	1.68115	1.2958	-0.335141	-0.679213	-1.48048	0.0725284	-0.92109	0.0564629	0.0569803	0.395916	1.1601	-0.0183417	0.176645	-0.259696	0.628283	1.05785	0.0895115	-2.07293	-0.455729	1.52394	-1.68381	-0.28874
adenosine	-1.07786	1.52209	-1.09689	-0.307814	0.0458498	-0.770676	0.223524	2.95696	0.850341	-0.266176	0.335082	-1.0942	1.05913	-0.410987	-0.0939038	-1.00975	0.120595	-0.695791	0.832774	-1.08061	-0.179916	0.138228
adenine	-0.298698	0.512597	-0.137617	2.64539	-0.971037	-0.5786	0.513414	0.808959	-0.187669	1.19951	-0.508772	-0.490501	1.40926	-0.919713	-0.263367	-0.270278	-1.30339	-0.875976	-0.201836	1.59853	-0.757203	-0.923003
aconitic acid	-1.66524	-0.60339	1.05097	0.637094	-0.813898	-0.578309	0.127764	0.636106	1.13584	-0.249484	1.54502	-1.10153	0.526893	0.468688	1.83894	-0.256182	-0.138361	-1.39024	0.889095	-0.193958	-1.8037	-0.0621035
acetophenone	0.266002	1.76336	1.56774	-0.703362	0.889792	1.22938	1.2874	1.78104	0.811321	-0.616203	-0.632018	-0.977369	-0.274281	-0.0363353	-0.590475	-1.02946	-0.848251	-0.868915	-0.591432	-0.775733	-1.00781	-0.644389
7-methylguanine	-2.38924	1.91392	0.716443	-1.16653	0.509587	-0.796848	0.841372	0.678842	0.663694	0.536627	-0.33339	-0.816218	1.36673	0.614437	0.622823	-0.586546	0.242928	-0.900598	0.489593	-0.53196	-1.29116	-0.384504
6-hydroxynicotinic acid	0.53101	0.716123	0.105645	0.524657	-0.255535	0.213296	0.6573	1.06744	1.67334	-0.0747892	0.72565	-2.31823	-0.162908	0.679141	1.24734	-1.41841	-0.537186	-1.08526	-0.0672013	0.250982	-1.90116	-0.571239
5-hydroxy-3-indoleacetic acid	2.41473	1.31068	0.351658	0.875164	-1.01393	-0.218663	1.11968	0.727122	-0.241203	0.237997	-0.669496	-0.0927371	-1.88392	0.866986	0.151638	-0.51849	-0.688529	-0.775251	-0.647395	0.520518	-0.169714	-1.65684
5'-deoxy-5'-methylthioadenosine	-0.349767	1.90909	-1.03077	-0.390022	0.31799	-1.51743	1.15263	1.73138	1.05476	1.30397	-0.599824	0.149135	0.673372	-0.435842	-0.0951968	0.331988	-0.801746	0.0286833	-0.123632	-1.90583	-0.534486	-0.868432
5-aminovaleric acid	1.25147	-0.695976	0.0918798	-0.266253	0.198242	-0.920616	0.200312	-0.852653	0.128082	0.815416	0.499787	0.140553	-0.839713	1.99194	0.49369	-0.891128	-1.15143	-1.37902	-1.32007	2.35845	0.148862	-0.00181767
5,6-dihydrouracil	0.0172194	0.601288	1.73393	-0.620702	0.688803	-1.0544	0.786464	1.03422	0.649698	-0.279481	0.0397417	0.205024	1.76106	-1.63639	-0.424227	-0.955922	-1.58644	0.0099189	0.298403	-1.5357	-0.748093	1.01558
4-pyridoxic acid	-2.26083	0.340454	0.327479	-0.243	-0.169538	-0.910039	1.09252	1.65251	-0.301895	1.09514	-0.162018	-1.04382	0.570911	-0.475749	1.23647	-0.975596	0.963255	-0.844686	0.71788	0.570994	-1.64058	0.460139
4-methylcatechol	-1.97846	1.21466	0.860672	-1.05589	0.303557	-0.69571	0.442912	0.594585	0.986309	-0.810351	1.37817	-1.33269	0.306821	1.30331	0.896508	-0.902273	-0.273865	-0.734728	-0.539429	0.56949	-1.39393	0.860331
4-hydroxyphenylacetic acid	-1.18776	1.04878	1.30178	-0.208188	0.740559	0.450019	0.785017	0.807653	1.4759	-0.222701	-0.552785	-1.12759	-0.331216	2.38967	-0.279312	-0.598034	-1.56599	-0.183455	-0.442907	-0.463617	-1.12862	-0.707198
4-hydroxymandelic acid	-1.85004	1.31241	1.08113	0.11956	0.367546	-0.174906	1.09454	0.753075	0.767679	-0.240029	0.0474095	-1.75263	0.758503	0.282717	0.753307	-1.76878	0.0857112	-1.71863	0.919811	0.197031	-0.896398	-0.139017
4-hydroxyhippuric acid	-1.52353	1.91103	0.815525	-1.28872	0.437117	0.157746	0.344964	0.82307	-1.26603	0.551346	-0.463116	0.10491	1.23329	1.29585	0.954527	-1.11819	-0.578839	-0.549527	0.728119	-0.438568	-1.59676	-0.534215
4-hydroxybutyric acid	-1.66145	1.40126	0.50855	0.106946	-0.0742096	-0.153786	-0.179602	0.735019	1.33425	-0.491573	0.513412	-1.3289	0.297548	1.66983	0.760904	-0.973655	-0.337719	-1.43377	0.187839	0.711461	-2.0148	0.422444
4-hydroxybenzoic acid	0.73968	-0.221498	-1.77434	0.774842	0.918538	0.530899	0.823093	0.740816	0.860146	0.841071	0.0932995	-2.14248	-0.064183	-0.429836	-1.6163	0.297685	-0.407283	0.888813	0.207127	-0.0421499	0.878212	-1.89615
4-aminobenzoicacid	0.416774	1.06471	1.51145	-0.41437	-0.712042	0.995333	1.43827	-0.219994	0.550589	-0.194929	1.21788	-1.29418	-0.86639	1.18035	-0.417581	-1.60787	-0.150102	0.360404	0.548818	-0.678652	-1.90396	-0.824502
3-phosphoglycerate	-1.2988	1.53917	1.04144	-0.379006	-0.926785	1.05535	0.404367	0.416034	0.948243	-0.503675	1.2249	-1.72467	0.010838	1.04414	-0.0232702	-0.974591	-0.313767	0.278823	0.378562	-0.222205	-2.29497	0.319862
3-phenyllactic acid	0.501118	0.0207884	-0.317756	1.35763	-0.775588	0.291484	-0.283886	-0.337091	0.21703	0.539886	0.416771	-1.18985	0.717211	1.37042	-0.143207	-1.10648	-0.811645	-1.76374	-0.308538	2.73636	-0.993512	-0.137407
3-hydroxypropionic acid	-1.55307	1.37364	1.07539	0.52333	-0.437567	-0.496598	0.128374	0.3019	1.28727	-0.508314	0.0867933	-1.5501	0.817589	2.03028	0.513073	-0.117919	-0.280449	-1.55892	-0.0884509	-0.0657465	-1.66617	0.18566
3-hydroxyphenylacetic acid	0.472116	-0.117047	0.532042	0.561419	0.471131	0.602441	0.294961	-2.58078	0.823037	1.02501	1.29461	-1.90921	0.624393	-1.01426	-0.453869	0.38678	-1.08471	0.112626	-0.287126	1.0682	0.382547	-1.2043
3-hydroxybutyric acid	-0.510458	1.65552	-0.40902	0.178453	-0.416932	0.300412	-0.0582523	0.693729	0.73552	0.205194	0.724771	-0.149351	0.495461	1.14286	-0.562821	-2.23257	1.051	-0.295331	0.87163	-0.165167	-0.680701	-2.57394
3-hydroxybenzoic acid	-1.93342	1.51745	1.22289	0.205601	-0.426254	0.524098	1.21779	0.463154	0.851969	-0.485484	0.307689	-1.2631	0.313145	0.557205	1.31862	-0.624692	-0.639304	-1.51875	-0.124822	0.520772	-1.73276	-0.271792
3-hydroxyanthranilic acid	-1.29178	1.11932	-0.354282	-0.416823	0.479774	-0.0920489	1.02386	0.857152	1.0022	-0.461674	0.0420344	-1.51044	0.528317	2.0512	1.61	-0.935659	0.332383	-1.01394	-0.16271	-1.31806	-1.12653	-0.362295
3-hydroxy-3-methylglutaric acid	-1.74026	1.12738	1.34435	-0.298815	-0.195019	0.552902	1.15494	0.638093	0.143261	0.903697	1.20688	-1.62482	-0.0956279	0.765484	0.315073	-0.761413	-0.963268	-0.712478	0.449666	-0.415462	-2.1404	0.345843
3-aminoisobutyric acid	0.422159	-0.349881	0.616828	0.694547	0.877198	-0.797485	0.379052	0.431633	0.917193	0.493005	-0.0258107	-1.62665	-0.361816	1.31688	-0.0893514	0.454534	-3.31924	0.563136	-0.273323	-0.230908	0.595907	-0.68761
3,6-anhydro-D-galactose	-1.11821	-0.882176	-1.05113	-0.628279	-1.13399	-0.92891	-1.02973	0.456998	-0.855577	-0.450848	-0.472241	0.2777	2.03036	0.136129	1.37522	0.323255	1.18999	-1.12727	1.16404	1.23061	0.8156	0.678469
3,4-dihydroxycinnamic acid	-2.45634	-0.433528	0.453315	1.13182	-0.509775	0.205167	0.498408	0.177933	0.619099	0.262323	0.534395	-1.76516	2.14073	0.485347	1.01489	-0.89049	-0.038449	-0.737114	0.530393	0.129703	-1.15454	-0.198117
3-(4-hydroxyphenyl)propionic acid	-2.06261	1.03559	0.682636	1.59774	-0.0295464	-0.282459	0.69039	0.52938	0.511237	-0.900847	0.0292294	-1.03656	0.468585	1.7549	0.778259	-1.12082	-0.23817	-1.63528	0.297126	-0.260198	-1.2086	0.399997
3-(3-hydroxyphenyl)propionic acid	-0.149075	1.06029	0.55666	1.4699	0.310271	-0.358566	0.460173	-0.135415	2.47913	-0.149909	-0.1691	-0.036756	-0.135109	1.43088	0.127505	0.220896	-1.76167	-0.960821	-1.10355	-1.02289	-0.936735	-1.1961
2-picolinic acid	-0.906479	1.01072	0.323563	-0.489677	-0.0311743	0.10751	-0.0749615	0.336575	1.62004	-0.457917	-0.274033	-2.46289	0.0322862	0.744483	1.84041	-1.16406	-0.0724208	-0.468963	1.53868	-0.164999	-1.30004	0.313355
2-monopalmitin	0.843215	-0.6114	-0.69267	-0.200546	1.71013	-1.16828	-0.943037	-0.470072	2.55289	-1.49499	0.699087	-0.206824	1.24116	-0.197677	0.453987	0.645822	0.0439804	-1.2488	0.29612	-0.121044	-0.886124	-0.244922
2-monoolein	1.48776	0.48789	-0.147705	1.81136	-1.50714	-0.635779	-0.283958	0.898596	-0.492986	0.0103212	-0.117722	1.49229	0.0486018	0.254585	-0.275701	2.07145	-1.2097	-0.696175	-0.791755	-0.541203	-1.21492	-0.64812
2-methylglutaric acid	-0.374168	-0.326057	-0.12867	0.283761	-0.614813	0.273591	-0.334157	-0.998008	-0.280481	0.813824	-0.38514	1.66796	-0.707506	1.77437	-0.383431	-1.14131	1.26725	-1.31434	-0.918742	1.81011	-1.19035	1.20631
2-ketoisocaproic acid	-1.65625	0.642966	1.32583	0.0450523	0.137604	-0.54428	0.757855	0.941115	1.48492	-0.819603	0.371127	-1.39641	1.15636	1.5392	0.475542	-1.03233	-0.548324	-1.45826	-0.0189837	-0.109026	-1.37815	0.0840488
2-hydroxyvaleric acid	-1.83476	0.368073	1.52518	0.872705	-0.184011	0.780103	-0.253377	1.36719	1.76089	-0.707808	-0.704724	0.593537	-0.0470354	-0.687604	1.34133	-1.15421	-0.711785	0.0835288	-0.437004	-0.798969	-1.52069	0.349444
2-hydroxyglutaric acid	-0.676904	0.481101	-0.179688	0.293384	-1.18928	0.2325	-0.0548993	0.898278	-0.0361194	-0.241716	0.511332	-1.18253	-0.585051	1.42045	0.842402	-1.16298	-0.14911	-1.01379	-0.123806	3.03223	-1.22487	0.109054
2-hydroxybutanoic acid	-1.44834	0.902253	0.0355095	-1.67893	-0.066117	-0.141936	-0.726806	-0.927792	0.946553	0.707435	-1.16829	0.386743	0.916259	0.880463	-0.130926	-0.191201	1.53849	-0.490664	-1.24191	0.726091	-0.811645	1.98476
2-deoxytetronic acid	-1.04602	0.0927786	0.131792	-0.925861	-0.927712	0.81716	-0.624376	0.584577	-0.308771	-0.15835	-0.21687	-1.45779	0.0565611	0.524629	1.26737	-0.611117	1.6096	-0.904414	1.58533	1.44008	-1.83997	0.911375
2-deoxypentitol	-0.347377	0.484415	0.258605	-0.906079	-1.15176	1.83471	0.502808	-0.0972606	0.739211	0.871731	2.26236	-1.05537	1.01918	0.41764	-0.728914	-0.967325	-0.496062	-0.0586944	0.12333	-1.02033	-1.80628	0.121457
2'-deoxyguanosine	-2.23426	1.47418	0.163308	-0.47921	-1.00946	0.670391	1.4081	1.91976	0.448533	0.134192	-1.184	-0.442762	0.501827	0.989309	-1.56706	-0.380232	0.0580377	0.158953	0.538702	-0.505094	-0.324372	-0.338845
2-aminobutyric acid	-0.410836	1.16736	0.623891	-0.787425	-0.0591328	-0.503983	-0.494793	-0.439195	0.444433	-0.582739	-0.237209	-0.052954	0.162731	3.49495	-0.0296465	0.234252	-1.00771	-0.955385	-0.216163	1.18394	-1.16534	-0.369051
2,8-dihydroxyquinoline	-1.34602	-0.124892	-0.254078	0.669603	-0.502201	-1.30424	-1.01524	-0.0980971	-0.141515	-0.972356	-0.67616	-0.77294	1.17683	1.8011	1.40938	-1.08147	0.933277	-1.15046	1.13592	1.18992	0.15615	0.967487
2,6-diaminopimelic acid	-0.07648	0.213944	-0.145469	-0.355853	-0.842342	-1.457	1.07035	-0.289142	0.45402	-0.648119	-0.980741	-0.0391516	2.62055	1.13114	-0.172717	0.926467	0.433657	-1.86028	0.769655	0.548021	-1.25332	-0.047181
2,5-dihydroxypyrazine	-1.29946	0.869179	-0.0783794	2.0592	-0.427286	-0.828885	0.712175	0.610828	0.444375	0.254756	-0.231208	-0.634514	2.17286	0.772281	0.688767	-1.0045	-1.3961	-1.37354	0.286222	-0.679601	-0.804887	-0.11228
2,3-dihydroxybutanoic acid	-2.24987	1.61824	1.41735	0.540099	-0.145745	-0.751503	0.438561	0.806119	1.14254	-0.716611	0.318903	-1.26138	0.456456	1.01766	0.95758	-1.45728	-0.327207	-0.915669	-0.325707	0.435792	-0.664182	-0.334152
1-monostearin	0.787112	1.44412	-0.165321	-0.33538	-2.1784	-1.81459	-1.18161	-0.676875	-1.55602	0.191068	-0.0535168	0.467593	0.799487	1.69898	0.236808	0.687021	-0.0561308	-0.415118	0.711493	0.742071	0.140411	0.526793
1-monopalmitin	0.843883	1.6507	1.39478	1.06973	-1.32134	-1.01395	0.858072	0.190287	-1.36283	0.0920794	-1.39607	0.333802	0.345425	1.54176	-1.03748	0.657238	-1.23894	-0.814037	-0.0955896	0.323592	-0.796067	-0.225036
1-monoolein	0.401251	0.89284	-0.171906	1.75481	-2.184	-0.740343	0.159164	1.32147	-1.17284	-0.180267	0.88396	1.05792	0.0452906	0.601988	-0.486633	0.401689	0.848125	-0.648813	-0.311648	-1.23182	-1.68037	0.440121
1-methylinosine	-2.43171	1.28087	1.72002	-0.196106	0.854398	0.38089	0.221172	-0.288071	1.18656	-0.193548	0.151012	-0.7499	0.0730854	0.0138213	0.158888	-0.864005	0.674173	-0.183087	0.319976	-0.0067878	-2.43801	0.316359
1-methyladenosine	-0.479081	0.717803	0.229955	2.17569	-2.0947	-0.489903	0.418857	0.161391	0.00122634	0.482789	0.299501	-1.51937	1.56183	0.177741	0.975789	-0.971963	-0.195958	-1.50907	0.805662	0.121206	-0.810878	-0.0585175
1,5-anhydroglucitol	-0.537687	-0.589749	-0.533823	-0.79224	-0.754478	0.590509	1.2444	-0.211127	-0.805181	-1.10844	0.881542	-0.999282	1.49301	0.0787265	1.24039	-1.3738	1.54925	-1.71383	1.20393	0.532899	-0.128685	0.733661
1,2-cyclohexanedione	0.925455	0.675751	-1.39745	1.0641	-0.838459	0.53496	-0.0418087	-0.20054	0.205734	0.829219	-0.891715	0.429517	2.30919	0.494202	-0.51386	0.671418	-1.70458	-0.628811	-1.07089	0.62129	0.172299	-1.64501

## Sheet: Sheet4
Sheet4 - Relative abundance of metabolites impacted by human milk (n= 26) or milk formula (n=25) in the serum of piglets at postnatal day 21.
Animal ID	35	36	37	67	68	71	72	75	76	82	83	17	18	19	20	21	22	29	30	31	32	33	34	43	44	45	38	39	40	69	70	73	74	77	79	80	81	11	12	13	14	15	16	24	25	26	27	28	41
Label	Human milk	Human milk	Human milk	Human milk	Human milk	Human milk	Human milk	Human milk	Human milk	Human milk	Human milk	Human milk	Human milk	Human milk	Human milk	Human milk	Human milk	Human milk	Human milk	Human milk	Human milk	Human milk	Human milk	Human milk	Human milk	Human milk	Milk formula	Milk formula	Milk formula	Milk formula	Milk formula	Milk formula	Milk formula	Milk formula	Milk formula	Milk formula	Milk formula	Milk formula	Milk formula	Milk formula	Milk formula	Milk formula	Milk formula	Milk formula	Milk formula	Milk formula	Milk formula	Milk formula	Milk formula
xylulose	-2.18849	0.0338544	0.599609	0.369207	0.431265	0.896246	-2.41045	0.752574	-0.073225	0.0993758	0.336457	-0.206623	-0.148442	-1.24113	-1.54042	-2.04886	-1.0745	-0.350809	0.337966	0.05261	-0.970712	-0.09206	-0.126183	0.216467	1.67741	0.337824	0.195987	3.61453	0.485111	0.230476	0.54872	0.825821	-2.1224	1.15195	0.52595	0.587742	0.713249	0.236005	0.458594	-0.421971	0.24012	0.906928	0.00907457	-0.408817	-0.598147	-0.579077	0.0498328	0.00395422	0.0768819
xylose	1.84544	0.281749	0.607027	0.671779	0.72439	1.19114	0.91232	1.29233	0.568139	0.581927	-0.286756	-0.477911	-0.696858	-2.13446	-2.12595	-2.55393	-1.21458	0.00410461	0.367641	0.587187	-0.68097	-0.849551	-0.924328	0.364812	1.42513	1.00376	0.334449	0.713489	0.782611	0.739152	0.162394	0.800521	0.246178	1.21221	-0.347782	-0.0247075	0.76448	0.0978969	-0.88673	-1.70684	-0.2544	1.24648	-0.482583	-0.911087	-2.02135	-1.04486	0.27198	0.427817	-0.673355
xylonolactone	0.922992	-0.532273	1.00408	0.916842	-0.343546	1.13342	1.00389	0.695765	0.452815	0.39031	-0.512529	-0.839539	0.446275	-1.48729	-2.15749	-2.50961	-1.73095	0.742226	0.373656	-0.684669	-0.879801	-1.81604	-0.22373	-0.146356	1.47973	1.39405	0.822213	1.47208	0.784889	0.874665	0.377994	1.04068	-0.332425	0.994067	0.208858	-0.663271	-0.109894	0.720223	-0.29319	0.168328	0.244146	0.712984	-0.631551	-0.767894	-1.12212	-2.44951	0.573261	0.0635433	0.333936
xylitol	1.37966	0.643995	0.770341	-0.0485361	0.248437	0.620615	0.142462	0.643708	0.315347	0.0759962	-0.306815	-0.117352	0.366554	-0.0944786	-0.770618	-0.677435	-0.215506	0.150397	-0.42714	-0.37469	0.20473	-1.1514	0.301921	0.849787	0.248328	0.690766	-0.852113	0.732242	0.630089	0.238804	0.611755	0.506755	0.127784	0.132014	-0.0208496	0.0847503	0.216129	-6.05463	-0.657192	-0.854249	0.293378	0.632002	0.14971	-0.271496	-0.0280661	0.0775979	-0.134236	0.324928	0.65255
xanthurenic acid	0.368265	0.375526	-0.0700421	0.872311	0.94137	0.87582	-1.25962	2.31816	1.27428	0.115023	-0.666265	-0.258603	0.13321	-0.225511	-0.214649	-1.31389	0.0447455	0.763224	0.0856818	-1.41767	-1.20223	1.10396	0.563778	-0.262077	0.107141	-2.13802	-0.218568	0.28063	1.32066	1.07331	0.458826	-2.82948	0.433394	1.19917	0.734103	-1.00197	0.514671	-0.390889	1.05747	-1.56156	0.0500109	0.906198	-1.22027	-1.30499	-0.117184	-0.278561	0.867867	-0.362617	0.656726
xanthosine	1.12424	0.871071	-0.364633	0.21304	-0.441841	0.420158	0.229648	1.40998	0.14531	0.591656	-0.294821	-1.2351	-1.07666	-0.367345	0.87351	0.456302	-0.538601	-0.302179	-0.92216	-0.122182	-1.64074	-0.665666	0.821083	0.529216	0.266932	0.516647	0.00924689	-0.00914797	0.986979	0.793839	1.21258	-0.44581	0.941028	0.434961	0.769818	-1.17497	0.660787	-0.628494	-0.00613457	3.45806	-0.362478	0.688046	-0.800691	-0.590587	-1.00738	-2.94802	0.371212	-0.70844	-0.264286
xanthine	-0.196057	0.201072	0.476309	-0.254816	0.554822	-0.505916	-0.151792	-0.15298	0.492439	-0.12473	-0.967454	-0.285192	-0.0363417	2.33335	4.16465	2.65377	1.81714	-0.638208	-0.71949	0.299373	-0.230368	-0.683725	-0.0347801	0.429143	0.0841517	-0.364996	-0.274981	0.186008	0.310941	0.259284	1.19304	-0.236196	0.0147385	-0.41691	-1.75853	-0.506976	-0.565098	-0.271822	-1.18997	-1.03664	-0.881079	-0.0853705	0.00777327	-0.312399	0.945797	-0.772767	-0.340814	-0.482332	-0.0155047
valine	-0.829101	-0.338632	-0.948099	-0.992603	-0.207886	-1.05056	-1.11076	-1.52999	-0.672967	-0.658243	-1.01065	-0.533845	0.410321	1.78813	1.73737	1.4394	1.74778	-0.189817	-0.436801	2.29136	1.96977	0.630829	0.670373	1.88758	-1.15591	-1.00221	-0.863302	-0.540227	-0.714634	-0.698873	-0.151269	-1.15344	-0.0356732	0.108369	-0.161494	-0.559598	-0.337425	-0.249299	-0.0804089	0.697851	-0.104624	0.392867	0.767596	1.03637	1.6045	1.38359	-0.0230259	-1.20619	-0.419513
urocanic acid	0.794895	1.01148	0.704187	2.08441	0.332457	-0.252736	0.276622	-0.0941507	-0.787433	0.178891	-0.940043	0.0907743	-0.567354	-1.63178	-2.24611	-0.915881	-0.532216	0.765115	0.452146	-2.05175	-1.86429	-1.19922	0.579446	0.141907	0.732346	0.95773	0.0622727	0.593511	1.53283	0.590243	0.731852	-0.195788	0.505809	0.503865	-1.31577	1.26836	0.417064	2.15902	-0.906099	-0.243107	0.236166	-0.562525	-1.48052	-1.52236	-0.725933	-0.531513	0.373566	0.915298	0.264258
uridine	0.786787	0.974212	1.22956	0.270451	0.228097	-0.2835	-0.584971	0.943987	0.130399	0.643828	0.106587	-1.13836	-0.0378866	-0.969224	0.22512	1.18116	-0.780558	-0.955974	-1.04166	-0.944254	-1.22205	-0.597831	-2.46181	0.331017	0.845027	0.493063	0.146934	0.154588	1.51301	0.636378	0.171117	0.96546	0.683666	1.24191	0.421024	0.807111	1.11187	0.533217	0.68117	-1.90144	-1.20024	-0.14558	-2.12208	-1.63791	0.487943	-2.20756	0.358403	0.54816	0.591154
uric acid	-0.698568	1.49207	-0.245217	1.65092	0.508852	-0.252388	0.272699	0.261738	0.413293	-0.77617	-0.603669	-0.799955	-0.38204	0.342103	0.839398	1.52223	0.10244	-1.50556	-1.90265	0.0954543	-0.41819	-0.066104	0.0791986	-0.0190035	1.45801	-0.180047	1.92062	-0.0798145	1.21977	0.797836	1.09209	-0.0230443	-0.24853	0.305243	0.630954	0.320274	-1.16746	-0.0667741	0.181258	0.0862918	0.0811534	1.11301	-0.590238	-2.03831	-1.60538	-3.57219	-0.201189	0.018568	0.699841
urea	-0.0113002	0.716758	0.00961522	-0.130207	0.320891	0.0880088	-0.179634	1.01881	0.695365	-0.528797	-0.848445	-0.191919	0.0586127	0.22736	0.772613	1.05388	-0.140653	0.652228	1.43456	-1.70069	-1.87707	1.31805	1.28588	-1.93088	1.91863	1.44233	-1.17655	-1.07736	-0.643331	-0.281811	-0.513541	-1.78485	-1.77266	-1.20658	-1.01112	0.184517	-0.37737	-0.718949	0.22811	0.33174	-0.236882	-0.879619	-1.13131	0.979674	1.47699	1.08443	0.935431	-0.617541	0.830988
uracil	0.481437	1.59233	0.9034	-0.579575	-0.835871	-0.735039	-0.700736	0.00992549	-0.0456215	-1.46666	-0.457957	-0.749616	-1.01059	0.67	0.132212	0.333237	-0.0431118	0.101608	0.675888	0.79933	-0.0441461	-0.533944	-0.624562	1.89117	1.5952	1.04116	0.934008	0.505528	0.887021	1.81725	-0.858531	-0.442188	-1.04447	0.000578746	-0.483054	-0.354685	-0.467587	-1.80817	0.920085	0.708246	0.244392	0.542008	1.07424	0.447433	-0.191587	-0.0870992	0.767252	-0.327774	-0.130875
UDP-N-acetylglucosamine	0.0884036	-1.09847	0.498635	-0.11552	-0.75396	1.29836	0.220021	1.06603	0.442824	1.53892	-0.564551	-1.26107	-0.282622	-1.1118	0.0768763	-0.787488	-1.51324	0.645711	2.08204	0.4745	1.93769	-0.199785	-0.151388	-0.191503	0.852103	0.122442	-0.229539	0.862258	1.40358	0.841991	0.161906	1.67706	0.403325	0.763354	-0.067363	0.230208	0.734557	-1.66924	-1.02558	-1.79981	-1.66883	-0.49187	-0.263166	-1.09151	1.12074	-2.13623	-0.284857	0.0442093	0.665139
UDP-glucuronic acid	0.38549	0.0473164	0.241773	0.592476	-0.536027	1.23966	0.484094	0.0330078	-0.376507	0.928444	0.754966	-1.94457	0.429289	-0.253132	-1.84148	-1.50653	-1.26235	-0.874782	0.51796	-2.77294	-1.07765	-0.886727	0.332328	-0.443446	1.24923	0.0422054	-0.155348	0.0196376	1.34415	1.37106	-0.665898	1.14699	1.21455	1.12415	-0.109494	-0.978693	1.01468	1.08018	0.0972696	0.716399	-0.13773	1.42711	-0.623546	0.29531	-0.408704	-2.03869	1.01795	0.783141	0.540998
tyrosine	1.34403	1.10511	1.57061	0.582211	1.4012	0.428323	1.51981	-0.886068	-0.890103	-0.331786	0.654839	0.300043	0.640949	-0.204895	-0.29103	-0.126442	0.327617	1.08861	-0.354197	-2.31539	-2.21611	0.00589626	-0.987731	-0.487186	-1.20368	-1.41149	-0.317459	0.27738	-0.505452	1.10279	2.11182	0.958475	1.47643	0.609277	1.35612	0.145318	0.715474	-0.655027	0.854245	-0.80901	0.483606	-0.396933	-0.978553	-1.58357	-0.702628	-0.785136	-0.606781	-0.42759	-0.643736
tryptophan	-0.530605	0.99313	-0.174275	0.110591	1.0478	-0.20893	1.23397	-1.1326	-0.165424	-0.706613	0.600794	-0.25796	0.220202	1.1499	-0.552872	0.356275	0.841064	0.523175	-0.273454	-2.035	-0.123182	-0.652119	1.00299	-0.191249	-3.37874	-1.628	-0.518345	-1.2395	-0.878703	0.876955	-0.196916	0.0220473	0.880125	-0.550882	1.94214	-0.445318	-0.0554892	0.920846	2.59324	0.883144	1.44455	-0.383502	0.645446	-0.764012	0.0622129	-0.284665	-0.620619	0.40988	-0.454908
triethanolamine	1.70578	0.721774	0.229791	-0.180609	-0.341238	0.977796	-0.156429	0.228157	-0.483963	1.93978	0.19422	-0.723744	-0.549954	-1.11234	-1.76224	-0.89894	-1.02352	-1.41254	-0.916215	-1.23936	-1.58852	-0.368152	-0.564785	-0.560566	1.34127	0.568	0.747886	0.152183	1.53541	0.558563	-0.132104	0.369898	-0.688863	0.19375	0.134711	-0.13878	-0.347146	1.30064	0.0337908	-1.49785	-0.245616	0.0687368	-2.4277	1.82207	0.847938	-0.990972	1.41948	0.381889	1.52179
trans-4-hydroxyproline	-0.4183	-0.0871982	0.322804	-0.26779	0.343461	-0.471762	0.0154094	-0.486431	0.560331	-0.361725	0.2177	0.98249	0.977597	1.15029	-0.270205	0.405317	1.30354	1.43148	-0.775187	-2.36952	-1.46102	0.371302	0.897943	-0.883639	-2.46398	-0.15754	-0.347886	-3.03378	-0.927905	-0.237353	0.873079	-0.35996	0.585248	-0.770775	0.387266	0.490769	0.0343261	0.451844	1.39045	1.09477	0.347218	0.483067	1.21859	-2.19277	-0.924456	0.565786	0.473697	0.7601	-0.0743255
tocopherol gamma-	-0.447662	0.241007	-0.338356	-0.0844259	-0.416525	0.0904953	0.223944	0.281654	-0.109522	0.00811043	-0.391777	-0.954495	-0.664118	-1.82633	-0.610228	-1.01579	-0.862344	-0.856693	-0.864544	-0.599369	3.61372	-1.28858	-0.367477	-1.05496	0.0188456	-0.426493	0.861608	1.17845	0.539634	1.64649	1.36527	1.38033	0.373382	0.985624	2.05902	0.824966	1.60203	1.0299	-0.174983	0.563769	0.264628	0.0669722	-0.876223	-0.833931	-0.486447	-1.42466	-0.510487	-0.0935777	-1.03753
tocopherol delta-	0.670116	0.396561	0.692029	-0.08646	1.07568	1.57911	1.14098	1.78167	1.44938	-0.125549	-0.688295	-0.375138	-0.700964	-1.00577	-0.758165	-0.760725	-1.8546	-0.236164	0.285844	-1.01494	-1.72002	-0.484603	0.25316	-1.0971	-0.178364	0.417565	0.890927	1.69485	1.51847	1.70805	0.353779	0.958566	-0.558597	0.950937	1.2393	-0.444628	0.0667258	-0.806194	-1.37176	0.207664	-0.028346	-0.322477	-1.31225	-0.725161	-1.22252	-0.841586	-0.0133899	0.222194	1.68532
tocopherol beta	-0.37475	0.734116	0.206523	0.182641	0.130946	0.888794	-0.0593559	0.752166	-0.363748	0.52203	-1.04417	-0.35456	-0.159442	-1.31192	-0.996417	-1.10861	-0.270643	-0.449881	-0.467388	-0.768516	3.80545	-0.734036	0.00405692	-0.874354	-0.114671	-0.650608	0.196372	1.58779	-0.111829	2.01401	1.75792	-0.0771861	0.12608	1.4122	0.08868	1.26589	1.97352	-0.985908	-1.3244	-0.304842	-1.10613	0.154207	-0.77887	-1.04184	0.0716647	-0.807333	-0.375606	0.429428	-0.417397
thymine	1.21415	1.42058	-0.672391	0.499253	-0.295155	-0.248736	-0.943598	0.561487	-0.40579	0.133616	-0.410189	-0.682936	0.226355	1.27521	0.857244	1.41651	0.160115	-0.00880415	-0.617535	0.21509	-0.0616957	-0.750085	-1.30422	1.48623	2.04073	1.46851	0.882317	0.514574	0.874484	1.94915	-0.75684	-0.399705	-1.38039	-1.08926	-1.61291	-1.68826	-1.23604	-0.176125	-1.70423	0.189859	0.260299	-0.100244	-1.20689	0.455935	0.621571	-1.10648	1.00063	-1.2923	1.42581
thymidine-5-phosphate	1.84113	0.132861	0.651742	0.60249	1.09297	1.13753	1.16031	1.81874	0.634359	0.442199	-1.42762	-0.418039	-1.05982	-2.33481	-1.69968	-2.14806	-2.12842	0.237948	0.22909	-1.07312	-1.22661	-0.269411	-0.358896	0.396721	1.64933	1.62543	0.63087	0.137461	0.718887	0.983416	0.0753729	0.744447	0.120126	0.425781	-0.824129	0.601213	0.598432	-0.143623	-0.838345	-0.748052	-0.302959	0.300005	-0.678808	-0.651037	-0.894139	-0.790619	0.053936	0.594458	-0.34485
thymidine	0.932698	1.27529	-0.519641	0.601417	-0.813943	-0.102761	-1.28154	0.304856	0.76476	0.282397	-0.945938	-1.95571	0.232274	1.10161	0.881964	0.882919	0.0710489	0.152496	0.442311	0.654923	0.168491	-1.31742	-1.29433	1.69208	1.80759	1.47029	0.874624	0.34793	1.32434	1.57274	-1.03797	-0.190522	-1.52049	-0.0118633	-1.21503	-1.38098	-1.20619	-0.232922	-1.86173	0.269471	-0.0373842	0.366302	-1.23718	0.47901	-0.0334135	-0.973778	1.1568	-0.728709	1.08709
threonine	-0.00980963	0.238971	0.253764	-0.3697	-0.450521	-0.222824	-0.0617085	-0.0251165	-0.0694707	-0.256686	-0.255453	1.994	0.88963	1.47697	0.330411	1.25961	1.5734	-0.242834	-0.758645	-2.11016	-1.67536	-1.19019	-1.10534	-1.54445	-1.57932	-1.00642	0.25854	-0.0232012	-0.628462	0.366885	0.387052	-0.303804	0.222104	-0.223052	0.149358	-0.0857112	-0.0298774	1.35674	1.38411	2.37478	1.55552	0.938411	1.87894	-0.613746	-1.15634	-0.936684	-0.956022	-0.444987	-0.695709
threonic acid	0.854954	0.231678	-0.700098	-0.129598	-0.0164108	0.586929	-0.244199	-0.0710783	-0.122759	-0.191428	-0.872584	-0.728441	-0.551132	-1.88272	-1.96344	-1.57679	-1.23941	-0.308461	-0.858331	-0.96046	-0.0289602	-2.30154	-0.335926	-0.57422	0.0596948	-0.529277	-0.179947	1.58916	-0.162128	0.949595	0.89039	1.56604	-0.146499	1.03803	1.19619	0.947184	2.37389	1.15142	0.501774	-1.06989	-0.178899	0.73602	0.289311	1.70498	1.51106	-1.02043	0.770761	-0.811929	0.844289
threitol	0.783042	0.266903	0.498565	0.280066	1.2485	1.01111	0.220987	0.532672	0.765459	0.123858	-0.218144	-0.668439	-0.362272	-1.20376	-1.13206	-1.67216	-1.40379	0.47868	0.19484	-1.03035	-0.826538	0.705505	0.230949	-0.0281308	1.24464	-4.7289	0.55175	0.773635	-1.24125	0.658955	0.526998	0.853561	0.0692651	0.841829	0.868802	0.204333	0.522911	-0.137557	0.3463	-0.634909	-0.34545	0.713113	-0.605801	-0.428442	-0.0694042	-1.28985	0.322725	0.937565	0.0525515
tetracosane	0.0495776	1.45581	2.16866	-0.743188	1.79563	-0.0641025	1.61767	-0.148509	-0.208116	-0.735186	-1.19894	0.697834	-0.524098	-1.13129	-1.54422	-0.387071	-0.41643	-0.558296	-0.662382	-1.37091	-1.82998	0.44363	1.53843	-0.953083	-0.241903	-0.510015	0.415408	0.567855	0.781842	0.541307	1.27126	-0.375846	1.39133	-0.0842423	1.16953	0.650379	1.30247	-1.64894	0.26706	-1.10258	-0.00811587	-0.784265	-0.242715	-0.966508	-0.808852	0.0272001	-0.589655	1.21021	-1.28141
taurine	-2.29217	0.0269904	0.339192	-0.0142444	0.680982	0.526885	0.802761	0.340023	-2.83673	0.819065	0.477353	0.476457	0.492319	0.783966	-1.35343	-1.62491	0.273119	0.942808	1.1334	-0.159962	-0.0216284	0.9867	-0.18006	0.561941	-0.555424	1.02191	-2.59829	0.342958	-1.35155	-1.19805	0.320402	0.898487	0.647628	0.761116	0.202766	1.12178	0.849663	0.575221	1.00422	-0.373908	-0.233019	-0.410784	-2.25566	0.56188	0.455003	-0.193259	-0.272446	-1.25462	-0.252925
tartaric acid	0.823345	-0.686529	0.155815	0.379557	-0.473871	0.778395	-0.18335	0.186846	-0.377745	-0.274012	-1.51723	-1.2292	1.15144	-1.57114	-3.3008	-0.49767	-0.82312	1.50821	0.532743	-0.638274	0.247478	0.367216	1.37656	1.68189	-2.26059	1.39929	0.411202	-0.0154497	0.196261	0.112529	0.19108	0.266931	-0.395149	0.43048	0.858157	-0.411777	0.453351	1.90266	1.20999	-1.49963	1.0649	0.287131	-0.649572	-0.0721541	-0.150206	-0.743343	-0.0200658	1.00639	-0.628762
sulfuric acid	0.682787	-0.322963	-0.897087	0.538306	-1.38289	0.33293	-1.30091	0.664679	0.503942	0.347132	0.113165	-1.19648	0.14548	-1.08612	-0.483622	-0.462602	-1.12677	0.518492	0.95686	0.122424	-0.617287	-1.14001	-1.2363	1.14065	1.09489	0.864243	2.03561	2.45045	2.10974	1.42439	-1.01716	1.4324	0.100486	0.872229	-0.817732	-1.0919	-0.954363	0.177407	-1.20894	-0.132918	0.460735	0.460144	-0.741293	0.701834	-0.969547	-0.722986	1.08595	-1.11577	0.321995
sucrose	1.37616	0.486959	1.92035	1.00321	1.48954	0.406584	-0.130278	-1.93178	-0.391694	0.658193	-0.279714	-0.397873	-0.117254	-0.705953	-0.593147	-0.265749	0.598036	-2.83869	-0.140302	-0.54759	-0.171303	-0.123101	-0.0646069	-0.0054657	-0.167438	0.124487	0.944769	0.0316069	1.37906	0.574332	0.215514	1.0054	0.306145	0.430153	0.5556	0.852186	0.86824	0.607108	-0.191767	-0.20764	-0.251604	-0.591246	-2.34953	0.477733	0.236157	-0.605244	-3.57312	0.00867541	-0.465205
succinic acid	0.362522	0.0691237	0.537265	0.338391	0.0482851	0.164261	-0.169639	0.781513	-0.781982	-0.104665	-1.25676	-0.560454	-0.295024	-1.07276	-1.32031	-1.8918	-1.47129	-0.123604	0.272477	0.221401	-0.2239	-1.46278	-0.771583	-1.81441	0.813563	0.774745	-0.390112	0.776995	1.45001	0.708256	2.28613	0.692285	-0.52358	0.805862	-0.861033	1.09049	0.714661	2.04886	-0.611411	-1.34787	-0.00494676	1.4635	-0.813011	-0.283166	-1.01551	-0.980682	1.52867	-0.133749	1.90975
succinate semialdehyde	-0.463175	0.775837	1.13895	0.773344	0.950974	1.26016	0.840963	1.35618	0.643504	0.899618	-0.0729811	-0.553357	-0.690018	-1.26399	-1.33158	-1.75373	-1.79628	0.451445	0.649246	-0.891959	-1.08618	-0.269395	-1.02293	-0.34425	1.05403	0.369807	0.687001	0.286284	-2.07879	1.14883	0.338423	1.62965	0.484496	1.82197	-1.84074	0.587818	1.20078	0.458591	0.0634166	-0.587471	0.752689	0.334632	-0.671562	-0.734959	-1.42742	-1.5905	0.499002	0.104126	-0.129836
stearic acid	1.03477	1.62209	1.94405	-0.382604	1.64604	0.01258	1.32414	0.921905	0.283636	-0.803297	-2.51303	-0.705939	-0.310371	-0.686978	0.510517	-0.640312	0.182976	-1.56266	-1.56261	0.921292	0.740311	-0.36823	0.550109	-0.500857	-0.597826	-0.900392	1.0701	0.648611	2.04318	0.910495	1.32337	-0.218602	1.05012	-0.290306	0.221781	-0.592713	0.00329245	-0.683126	-2.11106	0.211044	-0.974642	0.41013	-0.732587	-1.25409	0.898807	-0.228287	-0.894796	-0.153915	-0.433179
squalene	-0.736775	-1.67145	2.48399	0.995853	0.219034	-1.41097	1.3204	-0.50365	-0.098378	1.69525	-0.683539	0.204464	-0.698211	-1.33036	-1.24508	0.539813	0.622306	-1.09663	1.00593	-0.222759	0.568649	1.00956	0.792844	-0.794398	1.29428	-0.538196	0.999583	0.211585	0.842646	-0.655047	-0.621013	-0.71244	-0.498544	-0.00592295	-1.34888	-0.272576	-0.898134	0.0985391	-1.11833	2.45892	0.825476	1.71248	0.632419	-0.413844	-0.0799089	-0.655785	-0.192094	-0.864692	0.45969
spermidine	0.210359	-1.57417	0.640103	-0.44627	-0.357967	-0.144261	-1.38331	-0.368455	0.366674	-0.980645	-0.88315	0.318702	0.392893	0.439354	-0.524574	1.64821	-0.511734	1.01552	0.629747	-2.43487	-0.55235	1.12302	0.840299	-0.703922	-0.923002	1.47932	-1.00127	0.827619	-1.32802	0.163677	2.10145	-0.216114	-0.303578	-0.000977268	-0.40604	0.511633	0.545482	-0.0324702	-2.51897	-0.726104	-0.478898	-0.347423	-0.492611	-0.380654	0.225709	0.224092	1.04336	1.68562	0.379167
sorbitol	1.11031	-1.89835	-0.0423204	-0.106954	-0.0301747	0.579588	1.61878	-0.0784405	-0.264461	-0.110375	-1.62884	0.918721	0.104241	-0.095621	-3.2048	-2.9262	-1.15533	0.363689	0.592158	-0.695893	-0.54785	-0.502628	-0.806003	0.152682	1.56774	0.911549	-1.33919	0.917834	0.0613034	-0.262657	0.0769174	-0.112435	-0.295929	0.569919	0.720873	-0.237352	0.0385522	1.26236	1.0553	0.678042	0.290195	0.00609447	0.451663	-0.344721	-1.15156	-0.0774114	0.423859	0.00209464	0.802761
sophorose	0.193102	0.444144	0.192025	0.0951567	0.00156125	1.68322	1.73195	2.03449	0.856549	0.706043	-1.05429	-0.828532	-0.307018	-1.48137	-0.905751	-1.34534	-1.62881	-0.441942	-0.204735	-0.784131	-0.975784	-0.183061	0.0450974	-1.32619	0.542299	0.0134182	0.260916	-0.0798012	0.429787	1.3058	0.653569	1.77948	1.95122	0.97111	2.20678	-0.779245	1.17855	-0.624532	0.0388944	-1.0095	0.18942	-0.49871	-1.12375	-0.952124	-1.23533	-0.839965	-0.179356	-0.190449	0.926802
shikimic acid	1.66169	-3.44337	0.913603	0.692615	0.504024	1.63875	0.262208	0.842675	0.551712	0.112542	-0.409109	0.288505	0.742833	-0.428361	-1.42025	-0.352736	0.15548	-2.31546	-0.19807	-0.00424302	0.36031	0.336433	0.335447	-0.762079	-0.362968	0.51266	-1.92513	1.68979	-0.186318	-0.553362	1.33134	0.857187	-0.0992644	-2.01136	0.270707	-0.661475	1.46186	-0.364941	-0.333719	-0.301258	-0.43336	-0.701638	0.107486	-0.272307	0.153876	-0.228937	-0.867879	0.49732	0.716077
serotonin	-0.662036	-0.31531	-0.30848	-0.736776	-0.0302773	-0.250772	0.0182624	-0.544639	0.0485638	-0.492727	-0.322329	0.276842	0.64171	2.18342	2.57497	-0.131409	1.10249	-0.48061	-0.689512	-0.679611	1.24244	-0.82081	-0.566293	-1.05164	-0.369344	0.0661928	-0.2366	0.133891	-0.879374	0.0757571	-0.671029	0.202467	-0.508038	0.181774	-0.190005	-0.847631	-0.841601	-0.496311	-0.909295	-0.890917	-0.298169	-0.512549	-1.15363	-0.385934	0.248696	-1.07693	1.14484	0.573546	2.4397
serine	-0.508376	0.343022	0.786956	0.0949563	-0.102581	-0.831694	-0.146902	1.05479	2.28801	1.08427	1.96087	-0.809453	-0.947615	0.0726018	0.212865	0.30824	-0.35182	1.16255	1.01788	-2.77207	-2.16115	0.91691	-0.285936	-0.925243	-1.09429	1.15121	-0.282772	-1.28978	-0.69515	1.57709	-0.171967	0.116502	0.0368908	0.399045	0.493679	1.68526	-0.315104	0.543365	0.107195	-1.01083	-0.0528941	-0.634765	-1.07601	0.226502	-0.686626	-0.931776	0.935479	-0.378886	-1.18657
salicylic acid	0.96182	0.0231242	0.489794	-0.0429696	-0.1277	0.486908	0.277489	1.43002	1.05556	-0.311005	-1.04705	-0.400498	-0.948186	-0.661349	-0.728787	-1.0829	-1.10101	-0.500092	-0.0500499	0.878586	2.93122	-0.309302	0.120564	-0.574841	0.868365	0.0746613	0.804088	0.488438	1.59357	-0.0336004	0.299505	0.602205	-0.0128103	0.268195	0.0714583	0.657791	0.200229	-0.000372251	-0.737528	-0.188165	-0.0506837	0.422395	-4.47465	-1.06732	-0.89076	-0.797531	0.18113	0.77409	0.586256
salicylaldehyde	1.14074	0.580379	2.63313	0.591879	-0.18593	1.00991	-0.13459	1.18374	0.990055	-0.804648	-0.905645	-1.74593	-0.204951	-1.3527	-0.936158	-1.11483	-1.63318	-1.07502	-0.241003	-0.319014	-0.411484	-0.65758	0.804715	-0.219626	0.348597	0.129121	2.27481	1.1105	1.92586	1.02957	1.14873	-0.401613	-0.455988	0.703488	-0.467548	-0.333376	0.422038	0.200708	-0.991843	-1.694	-1.33804	1.00271	-1.03323	-0.412185	0.390143	0.196988	0.668988	-0.612244	0.321974
ribose	-2.41092	-0.00425383	0.449726	0.838719	-0.405612	-1.21824	0.55288	0.797067	0.814167	0.133954	-2.29769	-0.348417	-2.03219	-0.722319	-2.17158	-0.983965	-0.510203	0.466551	0.669927	0.0692535	-0.566229	0.295324	-0.308025	-0.271541	1.23653	1.04004	0.497101	0.62632	0.687597	0.278819	0.0860089	0.884307	-1.29154	0.7035	0.763272	0.344558	-0.93412	0.843399	1.16939	1.33326	0.780665	1.24855	1.10348	0.263151	-0.587458	-0.0877956	1.10369	-2.25107	0.16629
ribonic acid	1.20257	0.913594	0.965234	0.984749	1.03923	1.12109	-1.50038	-1.11648	0.950154	0.875105	-1.42092	0.705974	0.774879	0.579963	0.549629	0.362065	0.663276	-1.32508	0.794381	0.808272	0.72567	0.612355	-1.41902	0.888502	1.03636	0.975189	1.00671	-0.645279	-0.965624	-0.693985	-0.943829	-0.723082	-1.01045	-0.578762	-0.562169	-1.03997	-0.555441	-1.23605	-1.70153	0.800504	-1.1375	1.0909	-1.33208	0.634355	-1.73278	0.565101	0.807301	0.864847	0.744203
ribitol	1.07268	-1.49946	-1.35938	1.11361	0.594959	0.945725	0.789461	0.492365	0.690762	-0.812773	0.80872	-1.51662	-0.0589543	0.234378	0.635038	0.178378	-2.31621	-1.02313	0.347255	0.541153	0.788301	0.513955	0.472806	0.716191	0.728476	0.670167	-2.73807	0.644478	0.615506	0.651404	-1.18406	-1.05679	0.565543	0.753831	1.07053	-1.18858	-1.17536	0.216977	0.591363	-0.232316	0.449024	0.475348	-2.32444	0.355672	0.702917	0.050682	0.725483	-1.19973	0.273798
raffinose	-0.25203	-0.546242	0.721182	0.894257	0.802591	1.70599	1.5889	1.2124	0.350701	0.553437	-1.03379	-0.200234	-1.12544	-1.0277	-1.39134	-1.29591	-0.454466	0.354161	-1.17331	-0.844002	-0.923715	0.250757	1.34164	-0.50564	-0.519714	-0.20143	-0.0637402	0.139658	0.630375	-0.0346002	-0.251837	0.759004	0.953933	0.783397	1.82051	-0.957314	3.3143	-0.789388	0.510636	-0.949793	1.04505	-0.426498	-1.81353	-1.01812	-0.887982	-0.796687	-0.50357	-0.374249	0.700393
quinolinic acid	2.33928	1.08349	0.535731	1.20704	1.64127	-0.496893	1.0358	0.576149	0.00300303	0.824302	0.898929	-0.63709	-0.558943	-1.27305	-1.14371	-1.84896	-1.07523	-0.0656902	-0.537812	-0.373778	-1.52961	0.157398	-0.913513	-0.301822	-0.54083	-0.806184	0.516833	1.85319	0.236233	0.857155	0.469968	0.922037	0.0263902	0.816584	1.23172	0.0606632	1.49516	-0.514098	0.597681	-0.0919601	-1.60054	1.06967	-0.069613	-1.18853	-2.09954	-1.47166	-0.410077	0.0444923	-0.282274
pyruvic acid	-0.681081	0.985358	1.48682	1.14622	1.38925	1.25508	1.23994	0.32964	-0.551595	-1.03832	-1.18576	0.522703	-1.27708	-1.76063	-1.77617	-0.0932834	-0.81414	0.518294	-1.10928	-1.29899	0.0548792	0.763675	1.30844	-1.53669	-0.44339	-0.800226	0.373528	-0.279237	0.714281	0.147684	1.50302	-0.834953	1.30533	-0.292914	1.61148	0.76425	1.1117	-0.938352	0.348249	0.194782	-0.868716	-0.694544	0.208405	-1.60415	-1.39375	0.278056	-0.469585	1.09743	-0.432368
pyrrole-2-carboxylic acid	-0.396369	1.10483	1.43085	0.0180158	1.53589	-0.0738376	0.404609	0.639842	0.94981	-0.140093	-1.43811	-1.24858	1.0126	0.600436	1.14125	-0.0570419	0.868877	-0.122811	1.47802	-0.954685	-3.56298	-1.10671	0.0507653	0.121521	-1.30507	0.756912	0.756291	-0.491637	0.131342	2.27964	0.760277	0.069143	-0.398969	-0.0986072	-0.653684	-0.749166	-0.719232	0.318283	-0.379289	0.520739	0.194392	0.011617	-2.11771	0.181369	-0.218084	-0.943334	0.492821	0.657339	-0.134779
putrescine	-2.45072	0.125259	0.155088	-0.363087	-0.477731	-1.24953	0.302307	-1.82789	-0.364898	-0.583696	0.324385	-0.0793259	0.18809	0.385091	-1.05645	0.502389	0.0145688	0.875826	1.00208	-0.788119	2.43164	0.514298	1.62714	-0.884055	-2.74813	-0.296509	-0.0892992	-0.855688	-0.657961	0.686611	0.239346	-0.530357	0.711227	-0.777249	-0.168669	1.13551	0.167216	0.620446	1.8356	0.220296	1.40834	-1.34022	0.24446	0.199192	0.303075	1.22904	-0.516346	-1.1332	0.0321889
p-tolyl glucuronide	-1.0413	-0.706462	-0.308255	0.400452	-1.43483	-1.20416	-0.76172	-0.550546	0.16852	-0.952992	-1.51977	1.03397	1.44652	-0.0386794	-0.81423	-1.47569	0.195809	1.54847	1.81004	-0.06877	0.119908	1.58722	1.33625	1.16943	1.29078	1.74608	-0.26463	-0.304606	0.00572687	-0.938728	-0.292063	-0.527489	-0.90309	-0.492308	-1.15623	-0.406138	-1.05006	0.846628	0.788325	-0.824481	0.986928	-0.488618	-0.627867	-0.00151497	0.275616	-0.142184	1.00523	1.70637	-1.90505
pseudo-uridine	1.03566	0.0584113	0.0172635	-3.30981	1.83285	-0.348969	-0.906212	-0.56241	0.761653	-0.446603	-1.98327	-1.92623	0.379579	-0.387104	-0.394857	-0.509052	0.197581	0.252672	0.375469	0.2522	-0.163104	1.61958	1.32695	-0.0296064	0.239063	0.727213	-0.580603	0.190937	-1.04885	-0.0129342	1.1453	0.703846	0.220381	-0.359021	0.367874	-0.310258	0.049353	0.686172	-0.233052	-1.47946	-1.71386	2.25704	-0.113274	0.489891	0.858533	-1.26076	0.809517	0.962825	0.221539
propane-1,3-diol	0.160857	0.731836	0.951715	0.842243	0.812726	0.266844	0.756132	1.06552	0.695952	-0.213774	-0.82852	-1.00065	-0.0014643	-1.03505	-1.12486	-1.32018	-1.83932	-0.410458	-0.207193	-0.846922	-1.31552	-1.29792	-0.192625	-0.594203	0.950925	0.541151	1.95511	0.93434	2.05722	1.86237	0.368356	0.479651	-0.334596	-0.00280241	-0.137614	-1.09383	-0.352659	0.211208	-1.56027	-1.75524	-0.0515896	0.567632	0.385312	-0.623751	-0.226387	-1.75553	1.03673	-0.123477	0.567211
proline	-0.697008	-0.491071	-0.534946	-0.238411	-0.415028	-0.788088	-0.321641	-0.551986	-0.666008	-0.37316	0.596454	1.00434	0.254057	1.02608	0.296851	0.833373	1.51467	1.06981	-1.10271	-0.370718	0.197679	1.61155	1.28975	-0.162454	-2.89181	-0.810569	-1.26029	-3.14499	-1.39402	-0.474738	0.463541	-0.856224	0.706043	-0.549801	0.873469	0.937847	0.191404	0.0917763	1.29059	1.38471	0.476951	0.24118	1.34943	-0.00661977	-0.50154	1.24203	-0.068881	-0.114984	-0.886798
piperidone	0.53009	1.27612	-1.39123	0.239129	0.289897	2.04586	-0.189345	0.808346	0.153336	0.162563	-0.548894	-1.72413	-0.216409	-0.688396	-0.201291	-3.14807	-2.57558	-0.252239	1.37236	0.267258	0.549799	0.452365	0.990795	1.36974	0.49616	0.866002	0.127062	0.541726	0.797965	0.591906	0.588048	-1.12279	0.266733	1.01205	0.404286	-0.266317	0.679626	0.142189	-0.909609	-0.950503	0.651776	0.0844378	-2.0447	0.56937	0.374096	-1.03627	0.449211	-0.630673	0.154332
pipecolinic acid	1.24466	-0.833501	-0.237576	1.82529	-0.16996	2.3154	0.272031	0.476293	-0.123517	0.550781	1.31198	0.544249	-0.849781	-2.22972	-2.49513	-2.26543	-1.46956	1.07284	-1.29286	-0.108511	0.0182074	-0.0544701	0.599708	-0.593021	-0.808783	0.099117	-0.778744	-0.463037	0.415619	-0.815907	0.592938	0.122374	0.541092	1.05492	0.990567	1.10747	0.907085	0.195967	-0.085119	0.386619	0.0763806	0.736815	0.381212	-1.52791	-1.35584	-0.586335	0.0912361	0.494499	-0.181197
pipecolic acid	1.2661	-0.875564	-0.299515	1.60666	-0.186923	2.21887	0.217713	0.461946	-0.18375	0.560018	1.24483	0.6244	-0.920876	-2.34794	-2.3789	-2.3577	-1.13472	1.05021	-1.19457	-0.115839	0.32394	-0.0980995	0.550291	-0.704893	-0.879265	0.0422135	-0.811894	-0.501812	0.537026	-0.886495	0.54342	0.0778802	0.880454	1.16531	0.981057	1.13655	0.88065	0.132426	-0.0944987	0.376282	0.019137	0.767625	0.332978	-1.60915	-1.4345	-0.511405	0.0737225	0.553661	0.00967392
pinitol	-0.524908	-0.161245	3.31453	-0.396624	1.54078	0.33146	0.693433	-0.0860457	-0.361557	-0.0722937	-1.90793	-0.469822	-1.45761	0.487433	-0.70228	-0.832265	0.0990872	0.886775	-0.844893	-1.65508	-0.18543	-0.484231	-0.16307	-0.77012	1.82631	1.63864	1.18081	1.27394	1.02187	-0.665207	-0.837093	-0.157823	-0.320088	-0.557807	-0.725538	-0.583333	-0.0698953	-0.537968	0.379005	0.0196071	0.731845	-0.364404	-0.885166	0.320057	-0.968244	-1.78711	-0.0426154	1.42828	0.39058
pimelic acid	1.17144	-0.259564	0.688445	1.50611	1.31636	0.310459	1.12274	1.39192	-0.216504	-0.655005	-0.272297	-1.84098	-0.638407	-0.546676	-1.1005	-1.37931	-1.02758	0.0746858	0.355383	-0.406345	-0.426489	-0.197902	1.16929	-0.691994	1.11338	-0.117983	-0.420122	0.785632	2.28567	2.8704	0.219513	1.02848	-0.417919	-0.273305	-0.188736	-0.267674	0.128009	0.170599	-1.09652	-0.784602	-0.166332	0.202363	-0.444752	-0.865512	-0.625053	-2.76431	0.4307	0.0427097	-0.699391
phytosphingosine	1.54398	0.812753	0.868817	-0.485987	1.25289	0.214613	0.637655	0.418472	0.538799	-0.395583	-0.81765	-0.294873	0.0714515	-1.1304	-1.80143	-0.339323	-1.51119	-0.986587	0.0836421	-1.07411	-1.26304	-0.247845	-0.459739	0.0587879	0.900644	1.12046	0.86202	1.93407	0.888512	0.801136	1.24679	0.812699	0.715806	0.390415	-0.11472	0.636265	0.884571	-0.99499	-1.17968	-2.87366	-0.727659	0.198267	1.34497	-1.20496	-0.294787	-1.87707	0.648056	0.137847	-0.623512
phytanic acid	0.211822	-1.38985	1.43533	0.781926	0.0330876	0.66534	1.78371	1.8992	-0.277805	-0.597459	-0.189725	-0.116635	-0.729539	-0.87423	-0.960699	-0.435623	-0.795231	-0.488049	-0.39166	-1.33215	-0.499998	-0.275798	1.05119	-2.49792	1.42565	0.139167	-9.0327e-05	-2.19506	1.28168	0.875615	0.982755	0.306848	-0.313442	1.69395	0.713861	1.20594	-0.0947871	-0.425633	-1.20864	-0.0985978	0.663828	1.04414	-1.93688	-0.769073	-0.35432	-0.0585036	-0.466453	0.701262	-0.39195
p-hydroxylphenyllactic acid	0.824283	0.688404	-1.09966	-1.15913	0.680433	0.768324	0.775754	0.784958	0.696965	0.741581	0.585401	0.502438	0.537462	-1.6074	-1.90092	-1.65144	-1.55998	-1.31476	0.646231	-1.60947	-1.92116	0.463639	0.583176	-1.37389	0.829401	0.699154	0.742321	0.775176	-1.21297	-1.18485	-1.32349	0.776669	0.684929	0.852127	-1.23453	0.621723	0.766144	0.693768	0.495641	0.370142	0.619097	0.679486	0.461013	-1.44956	-1.48059	0.38292	0.760568	0.639128	0.636735
phthalic acid	0.57156	0.0935719	0.186437	1.48381	-0.230404	1.7904	-0.465658	0.278131	1.76197	-0.626781	-0.536056	-0.299487	-0.15208	-0.0381806	-0.261246	-0.799841	-0.566994	0.0191208	-0.584401	0.980125	0.282783	-1.21584	-0.199491	0.0948659	0.529625	1.95143	1.92654	1.12157	0.211724	0.251421	0.0641561	-4.06067	-0.395382	-1.12281	-0.383079	-0.415348	-0.216427	0.368782	-0.680878	0.305806	-0.0410164	1.50662	-1.89196	-0.573451	1.13445	-0.519612	-0.351588	-0.14453	0.0473268
phosphoethanolamine	1.06815	-0.0755453	1.05251	-1.28519	0.178202	-0.21055	1.63724	1.57842	0.486335	1.22094	-0.849687	-0.511026	-0.800046	0.132778	1.04154	0.016703	0.015523	-0.827035	0.597557	-0.43432	-1.59022	-0.533665	-0.714116	0.537664	0.739714	0.360388	0.614583	0.722086	0.653326	2.09456	-0.186115	1.85237	1.14855	1.17242	-0.424255	0.233234	1.10957	-1.02218	-1.1257	-1.92225	-0.124486	-1.2965	-2.50454	0.0636859	-0.0440467	-0.994269	-0.325962	-1.0446	-0.222511
phosphoenolpyruvate	-0.0954206	-0.496027	-0.109517	-0.338757	-0.228773	1.0402	1.00503	-0.0136428	-0.720676	0.693337	0.433563	0.70666	0.321201	1.11462	0.633125	1.25188	1.63618	0.483471	0.311394	-0.548795	0.183182	0.696824	1.05574	0.902274	-1.23712	-0.0645801	-1.8585	-2.37764	-1.2051	0.112287	-0.135033	0.890146	0.866031	0.157596	-1.72494	1.78771	0.511552	-0.0672447	0.889571	-0.168862	-0.177695	-1.40654	-0.693924	0.193564	-0.423204	0.462427	-0.373225	0.271868	-3.52683
phosphate	1.20221	0.847821	0.862672	1.40865	0.418691	1.40339	0.375872	1.60689	1.16875	1.12387	-0.270164	-1.38248	-0.0248776	-0.786503	-0.201037	-1.73396	-1.12583	-0.238018	0.101316	-0.506382	-1.57651	-1.67397	-1.56895	-0.0871719	0.665076	0.156509	1.34914	0.635618	1.70737	1.78555	-0.0282455	0.904875	0.154034	1.29937	-0.30706	-0.745812	-0.452148	0.0799512	-1.49307	-0.653262	-0.073753	0.286188	-1.41283	-0.20752	0.0829007	-1.31249	0.483208	-0.36836	0.536781
phenylalanine	0.0677655	0.00859245	-0.568767	-0.87373	0.892685	0.708044	0.133478	-2.62334	-0.3737	-0.888726	0.10365	-0.930409	-0.419666	1.78688	1.93465	0.965663	1.43877	0.660717	0.466823	-0.674106	-0.381792	0.0296768	-0.541415	2.2236	-1.97696	-0.103017	-1.32751	-1.70397	-1.28951	0.908353	-0.205363	0.174171	1.41957	0.332213	0.0519096	-1.16411	-0.987468	0.739427	1.32164	-0.541766	0.937095	1.03599	-0.213909	0.664015	0.0514976	0.412566	0.426194	-0.467735	-0.19338
phenylacetic acid	0.397769	0.0569426	-1.13368	0.527232	0.403629	0.146949	-0.551613	0.71579	-1.77819	-1.44635	-1.06626	0.181093	0.0942961	-0.273257	-0.586718	-0.356277	-0.613089	1.41542	2.87391	0.275949	-0.187143	0.540647	1.20468	1.34583	-0.774931	1.51107	0.595331	0.205228	0.782457	0.0841353	0.0897596	-0.296715	-0.380749	0.127716	0.213336	-0.673394	-0.217569	0.73708	-0.333868	-0.521483	1.08671	0.215334	-0.939248	-3.61559	-0.476851	-0.415882	0.253472	1.07474	0.365626
phenaceturic acid	0.591432	0.617739	0.743873	0.630247	0.675386	0.721559	0.706184	0.862344	0.71372	0.44919	0.288238	0.207135	0.360576	-1.67009	-2.35799	-2.11787	-1.8962	-1.0969	0.371934	-1.90927	-1.989	0.262771	-1.14641	0.196364	0.734827	0.53864	0.831409	0.725302	-1.5608	0.882982	0.667614	0.54862	0.62506	0.802424	0.56057	0.36546	0.4978	0.310379	0.175984	0.0836756	0.481518	-1.50164	-0.0737106	0.137806	-2.58859	0.109372	0.550878	0.524043	0.592403
pentose	0.480529	-0.120907	0.174746	0.199858	0.218078	-0.0205283	0.0723059	-0.530886	0.088123	-0.221906	-0.325569	-0.912893	-0.201881	-0.439616	-0.672319	-0.697644	-1.33113	-0.26217	0.0208505	-0.64011	-0.470979	-1.08328	-0.188738	-0.0780094	0.0791093	0.350703	6.14886	0.436242	0.287116	0.287346	0.442198	0.0422772	-0.00843485	-0.115095	-0.997164	-0.107864	0.229435	-0.171406	-0.205249	-0.604623	1.13121	0.118216	1.20553	-0.159942	-0.24691	-0.680133	-0.00807409	-0.260435	-0.0316912
pentitol	0.13703	-1.18519	-0.148886	0.109125	-0.214314	0.214005	0.0874586	-0.669777	-0.54997	2.06337	-0.780977	1.90902	0.16944	1.94162	-1.17062	-1.0884	-0.7846	-0.334612	-0.501582	-0.63655	-0.816686	-0.631304	-0.5152	-0.382097	0.0438729	-0.20198	0.355162	0.0914912	0.677348	-0.746325	-0.594413	2.2767	-0.566145	-0.0115191	-1.51729	0.21491	0.110808	1.92946	-0.353892	-0.776326	-0.229334	0.371772	2.019	-0.697725	-1.08699	-0.895934	1.95084	-0.253948	2.29329
pentadecanoic acid	1.27488	0.822548	0.211794	0.770471	-0.972877	0.908154	-0.590586	0.867411	0.765113	0.927161	0.563709	0.550315	0.497901	-0.135708	-0.404413	-0.568936	-1.01699	-2.68143	-1.37478	-1.25175	-1.38066	0.504139	0.536792	-1.26494	-1.04794	0.833831	0.684469	0.931717	0.965357	0.821479	0.900249	-1.02461	0.926712	1.00567	0.718232	0.791278	-1.16595	-1.39593	-1.91598	-0.123092	0.585006	-0.278985	0.499805	0.266043	0.273853	0.301054	-2.1496	0.798844	0.610871
p-cresol	-0.153252	-0.13295	-0.129676	-0.4214	-0.202397	-0.292003	-0.376204	0.0720249	-0.316718	-0.530203	-1.02076	-0.0191788	3.67227	-0.153656	-0.86425	-1.43616	-1.02221	-0.288892	1.8601	-0.243013	-0.544037	1.81294	0.235964	0.602731	2.32233	3.15542	0.178225	-0.270732	-0.0224909	0.0969543	-0.26892	-0.0571304	-0.681657	-0.221109	-0.450181	-0.926534	-0.573252	-0.67893	-0.453577	-0.850865	-0.370179	0.190061	-0.768967	0.530777	-0.448986	-0.942073	-0.0302011	0.688595	0.244559
parabanic acid	1.73484	0.615543	0.306094	-0.335972	0.304951	-0.175429	-0.0438459	1.19541	0.434863	-0.348718	-1.07214	-1.00832	-0.280981	-0.135594	-3.0767	-0.427672	0.208534	-0.517528	0.565668	0.428197	-1.49336	-0.309953	-0.207611	1.12389	1.65432	1.07767	0.989328	3.5768	0.627799	-2.0889	0.202661	0.501085	-0.149359	0.301936	-0.643073	-0.411871	-0.00924242	-0.0595737	-0.475252	-0.841582	0.0484737	0.337983	-1.144	-1.07177	0.215867	-0.836637	0.518361	0.28306	0.00879338
pantothenic acid	1.68444	1.28162	1.43623	-1.34916	-0.382448	1.71405	1.61435	1.78392	1.32926	1.51015	-0.550333	0.769798	-0.727101	-1.75201	-0.534509	-0.701665	-1.04282	-1.17654	0.780884	-1.37664	-0.0070365	0.532062	0.499785	-1.38601	1.64405	-0.601538	1.29923	1.38737	-0.707406	-0.66137	-0.185439	-0.766138	-0.271993	1.70378	-0.0516321	-0.0210377	-0.627355	-0.273088	-0.217707	-1.16723	-0.143773	-0.0663187	-0.29984	-0.602349	-0.787464	-0.710881	0.154523	-0.154954	-0.561047
panose	0.553252	0.307041	1.1305	-0.0946586	1.15455	0.34895	2.47414	1.29301	1.18463	0.180582	-0.321763	-0.622385	-0.467774	-0.255288	-1.69618	-0.599599	-0.796783	-0.38609	-0.108862	-0.302042	-1.927	-0.180749	0.137595	0.229984	-0.184765	-0.898369	0.733926	0.894867	-0.196207	0.917573	0.101	2.25677	0.380439	0.95716	0.908093	-1.37546	2.99789	-0.860215	-0.421601	-0.983893	-1.0167	-0.946116	-0.804874	-0.179979	-0.889347	-1.33145	-0.122063	-0.568302	-0.487267
palmitoleic acid	0.543108	-0.170475	2.02125	-0.471502	0.826197	-0.432312	0.0536498	0.779811	1.04323	-0.633776	-0.304481	-0.0548592	0.838097	1.53891	1.99138	0.534401	1.44032	-0.539025	-0.225458	1.65597	1.56759	-0.563964	0.363387	1.43384	-1.47511	-0.961217	-0.553886	-0.90783	0.611729	-0.812363	-0.228223	-0.591389	0.46842	-0.392856	-1.29702	-0.785762	-1.17189	-0.518444	-1.62957	1.44771	-0.74886	1.75895	-0.367646	-0.196896	0.470922	-1.82287	-0.995776	-0.734886	-0.425
palmitic acid	1.15095	0.817002	1.80055	0.120517	1.24866	0.451394	0.902832	0.967161	0.941101	-0.563327	-1.88139	-1.1675	0.241332	0.0352465	1.01008	-0.821558	0.661988	-1.41037	-1.26264	1.79166	0.986639	-0.874284	0.0131141	0.320846	-0.629991	-0.369419	1.1432	0.699335	1.92985	0.773295	0.850503	-0.296269	0.585198	-0.11323	-0.287965	-1.10929	-0.759143	-0.255678	-2.07216	0.282781	-1.17193	1.01476	-1.2352	-0.807569	1.22077	-1.02585	-0.73904	-0.58573	-0.941983
oxoproline	1.60167	0.669033	0.248006	0.27805	0.0260592	0.181916	-0.0725686	-0.7485	-0.466665	-0.0609943	-0.0399215	-0.925343	-0.14352	-0.46249	-0.851137	-1.43576	-0.914747	0.858193	1.10005	-0.748878	-0.946714	-1.46928	0.191354	0.65263	-0.032327	0.575675	1.15635	1.15279	1.1483	1.6028	0.942082	1.7248	0.123812	0.786228	0.774811	0.845062	0.0264813	0.808714	-0.115185	-3.29362	0.257287	-0.186235	-1.97376	-0.168039	-0.42635	-1.56819	1.45925	0.0512819	-1.10738
oxalic acid	0.666695	-0.512658	-0.310269	-0.836217	-0.878944	-1.39704	0.79633	1.23815	1.20004	-0.4243	-1.17294	0.95488	-0.81785	-1.74029	-0.282477	2.38148	-0.74239	-0.209682	0.738502	0.646174	0.180146	-0.257628	-0.16681	0.520006	0.151145	-2.75578	0.311143	-0.362637	0.406937	1.33011	-0.0597131	0.931671	0.812151	0.261877	-0.0535546	1.30851	-0.41709	-0.361707	0.19998	1.38806	-0.640583	-0.0773815	-0.354091	-0.624555	0.0837127	1.29478	-0.747973	-2.13892	1.03484
orotic acid	1.49427	0.828525	1.44075	0.0972741	1.12483	-0.809841	0.939827	0.115494	-0.814858	-1.59108	-0.493036	-0.131156	0.372624	-0.659429	-0.654956	-0.743521	0.212215	-0.133091	-0.241572	0.54752	-1.34255	-0.642147	-0.386212	0.365137	-0.518973	-0.0352776	0.61463	2.34468	1.14179	0.827164	2.68692	0.073597	-0.226574	0.815065	-0.895799	-0.796988	-0.045836	1.00184	1.38777	-0.119089	0.080911	0.401871	-2.03051	-1.13725	-0.339351	-2.64558	-0.941766	-0.267815	-0.266307
ornithine	-0.87751	-0.159412	-1.20125	-0.423376	0.229138	-1.38993	-0.0146542	-1.37764	-0.227206	-0.360521	-0.263954	0.15543	1.01997	2.05784	1.28659	1.43762	1.90521	0.884124	0.752771	-0.830702	0.222075	1.29124	1.06895	0.486078	-1.00047	-0.85688	-1.27142	-2.0648	-1.9448	0.212532	-0.172375	-1.04497	-0.27777	-1.12786	-0.253823	-0.63895	-0.415504	0.136738	1.8284	0.382454	0.927241	-1.27478	-0.535785	0.97985	0.908777	0.914762	0.845709	0.176633	-1.01554
O-phosphoserine	0.0864929	0.266741	0.117473	-0.0399197	0.674969	1.6524	1.04216	0.543811	0.698611	0.453876	-2.73462	-0.933763	-0.490895	-0.402286	-0.39889	-0.934818	-0.540134	0.628798	1.39844	-0.560694	1.46548	-0.725799	0.769005	0.531313	1.63475	0.786076	0.698659	-0.00894629	1.23743	1.54919	0.134307	0.541929	-0.449981	0.244149	0.040371	-0.674471	-0.18594	-0.186764	-0.343067	-1.052	-0.121288	-0.749421	-1.27404	-0.115712	-0.0980159	-3.76619	-0.688332	-0.154497	0.847815
oleic acid	-0.26978	-0.150465	-0.249028	-0.202968	2.50281	-0.110215	0.0830078	2.48969	0.122264	-0.69663	-0.835644	-0.400251	-0.835487	0.254774	0.605844	0.278779	0.255002	-0.627068	-0.511065	0.89419	0.368051	-0.456801	-0.12082	0.538911	-0.696755	-0.277472	-0.545396	2.13235	-0.141817	-0.312932	-0.144643	-0.827083	-0.50736	-0.889892	2.01605	-0.997723	1.83963	-0.812353	1.23903	2.4958	-0.774215	-0.905198	-1.39489	-0.417516	-0.219004	-0.769337	-0.786247	-0.826109	-0.781408
oleamide	0.0977737	0.422489	1.18232	0.768216	0.152014	-0.273872	0.781999	1.17807	2.04681	0.712001	0.0644331	-1.1302	-0.223815	-0.489088	-0.0299629	-0.423911	-1.45832	-0.117243	1.03271	-1.14873	-1.74421	0.895712	-0.305576	0.458361	0.37775	2.26724	0.36901	-0.725649	-0.220992	1.74305	0.223534	1.12789	-0.0781045	0.67012	0.60744	0.394566	-0.0802621	-0.860237	-1.07723	-1.94056	-0.559659	-0.022082	-2.34135	-0.675068	0.464417	-2.05311	0.879245	0.613944	-1.20672
octadecanol	-0.306524	1.05958	1.17933	0.0941727	1.29121	0.0285798	1.17851	0.945242	0.43691	-0.467877	-1.15832	0.550032	-1.68237	-1.06872	-1.554	-0.445608	-0.0626691	-0.584602	-1.09983	-0.889042	-1.52115	0.371805	1.60381	-0.425369	0.31619	-3.70975	0.686682	-1.18512	1.19018	0.786836	1.4142	0.159672	1.20493	-0.398843	0.868879	0.490197	0.782929	-0.81891	0.439592	0.201367	-0.224741	0.0934157	-0.0870801	-0.684084	-0.221243	0.103507	-0.604146	0.830429	-0.638147
norvaline	-0.207176	0.851658	0.590542	-0.502757	0.827101	-0.421723	0.116914	0.576913	-0.522553	-1.09746	-1.51051	-0.880569	-0.506722	-0.859915	-2.18494	2.5926	-1.53563	-0.128299	-0.396798	-1.14148	-0.688023	0.345141	1.73185	0.211248	0.176298	-0.365797	1.52261	0.163057	1.62788	1.39981	1.23251	0.466936	0.513907	0.66241	0.353167	-0.721175	0.401568	-0.63336	-0.426043	-1.73101	-0.740254	0.474995	-1.38972	-0.782855	-0.558798	-1.06857	1.05309	0.693792	1.18051
nicotinic acid	1.13806	0.471283	1.1264	0.691438	0.347971	0.733545	0.721037	0.713141	0.220206	0.0241362	-0.4732	-0.521182	-0.551913	-1.38882	-1.29114	-1.34349	-0.992827	0.0734012	-1.49439	0.795552	4.36674	-0.734012	0.452033	-1.1623	0.115635	0.188634	0.672479	0.874196	0.921042	0.337465	0.341086	0.0956433	0.190747	-0.0313552	0.0802127	-0.194725	0.528888	-0.695148	-1.25982	1.0565	-0.44086	0.452069	-0.890728	-1.0166	-1.27984	-1.30069	-0.439588	-0.118388	0.0739933
nicotinamide	1.33313	1.43175	-0.533405	0.790081	0.658017	1.07493	1.64593	0.497985	0.107382	1.16969	0.848681	0.503308	0.254752	0.0176781	-0.201058	-0.194261	0.347353	-0.327008	-1.55733	0.147476	-2.32005	-1.12261	-1.6141	-1.57789	-0.856231	-1.90269	-0.0765335	1.14401	-0.193019	0.891404	0.703016	0.953709	0.736222	0.648323	0.689028	0.600838	1.10548	-0.067649	-0.13036	0.882078	0.290247	0.600086	0.483001	-0.667253	-1.66448	0.152991	-0.966914	-0.237237	-1.45526
N-acetylputrescine	0.233441	0.581274	-0.360188	-1.77861	0.437522	-1.41011	-0.604306	-0.665416	0.183162	-0.298472	-0.900863	-0.325404	1.07539	1.82101	1.6961	1.52818	2.17713	-0.181476	0.268757	-0.246758	-1.4586	0.82469	1.48487	-1.2278	-0.636359	-0.468948	0.451896	-0.511846	-0.707973	0.710003	-0.973891	-1.09283	-1.14832	-0.556673	-0.412679	-1.21311	-0.489596	0.770243	1.64845	-0.812979	1.31471	0.42377	-1.63298	0.781535	1.13207	-0.594171	1.50222	-0.19974	-0.117655
N-acetylornithine	-0.939654	0.0514679	-2.41079	0.815828	-0.23618	0.852246	0.124567	0.918127	-0.508111	0.360844	-0.469336	-1.3285	-0.988469	1.5194	-1.10337	0.672382	1.32973	-1.54551	-1.25157	-0.0295015	-0.530759	0.8536	-0.653851	-0.319155	1.37708	0.716654	-1.35397	0.0693394	1.20184	0.0343115	-1.18148	0.921818	0.115381	-0.852813	-0.817806	-1.05579	1.25754	-0.668497	-1.13125	0.790552	0.977255	0.955277	1.06785	1.60685	0.442294	-1.88167	0.205459	0.817998	1.38258
N-acetylmannosamine	1.58063	0.20791	0.52723	0.137916	0.535335	1.3953	1.11892	0.424445	0.483959	-0.686179	0.318151	0.414242	0.37197	-0.815338	-1.60123	-1.38687	-1.29686	0.264345	0.941996	-0.528514	-0.553866	0.687872	-0.841266	0.0308102	-2.38231	1.09179	0.261541	0.0216304	-1.30179	0.722159	-0.671658	1.29234	0.639542	0.654198	0.184156	0.785773	0.966873	0.806231	0.391941	-0.654884	0.625001	-2.34892	0.275652	-2.09779	-2.13336	-0.251596	0.396434	0.652077	0.199805
N-acetylglycine	-0.496153	-0.331916	-0.378476	-0.557515	-0.0905264	-0.580036	-0.567825	-0.39882	-0.122938	-0.635487	-0.718809	-0.737602	-0.099026	1.27004	1.2178	1.38258	1.53975	-0.638334	-1.46749	2.9008	2.31284	-0.742546	0.175254	1.69095	-0.74955	-1.21312	-0.779924	-0.435264	0.340862	-0.322937	-0.293952	-0.61677	-0.424426	-0.500588	-0.336846	-0.270519	-0.56785	0.82146	-0.608235	0.586097	-0.722005	0.0792338	-0.271221	2.0585	2.10486	1.22096	-0.284329	-0.467286	-0.116343
N-acetylglutamate	0.145475	4.8165	1.16804	0.206505	0.347626	0.430393	-0.570934	0.570801	-0.610067	-0.018077	-0.487413	-1.12107	-0.388315	-0.625453	-0.941976	-0.073937	-0.598086	0.290522	0.460633	0.138255	-0.503846	0.254652	-1.1433	-1.42468	0.973776	0.3786	0.699187	1.0659	0.0450942	0.721657	-0.443979	-0.00252917	-1.35616	0.932039	0.268673	0.610834	0.720258	0.0861616	-0.0488708	-0.479015	1.30115	-0.080785	-0.537202	-0.927178	-0.0527787	-0.733778	-1.1353	-0.946607	0.0918463
N-acetyl-D-tryptophan	1.23405	-0.297952	1.03157	-0.523612	1.25476	-0.741184	-0.105283	-0.0835568	0.597483	0.378595	-1.97692	-1.69449	-1.80489	-0.21336	-0.89472	-1.13796	-0.260617	-2.02129	0.0628242	0.539039	0.395051	-0.302455	0.0937698	0.955509	0.234253	0.306441	-0.0686434	0.990135	-0.302608	0.0583092	0.0683159	0.545152	0.465954	0.0966649	0.585241	-0.265094	0.788982	-0.506599	3.08559	-1.69386	0.331255	-0.301738	2.78244	-0.543063	-1.27004	-0.73502	0.186629	0.567748	-0.444381
N-acetyl-D-galactosamine	1.55334	-0.582335	-0.408096	-1.07764	-0.629833	1.13305	1.24437	0.218938	1.3073	0.883198	0.274984	0.246031	0.469857	-2.62213	-1.9789	-1.86678	-1.83672	-1.66508	0.489982	0.177677	-1.16895	0.725063	-0.098846	0.493424	1.40411	0.504568	-0.58805	0.455221	0.622832	1.29007	-0.408241	1.21292	0.477091	1.21123	-0.410282	0.916863	0.904396	0.811513	-0.271959	-0.661086	-0.887646	-0.234922	0.0620467	-1.13985	-0.593452	-1.40639	-0.279486	0.160821	0.0104457
N-acetylaspartic acid	1.84294	0.101858	0.509247	0.69551	0.665183	1.20196	0.851898	1.26718	0.49473	0.543553	-0.22037	-0.535742	-0.731403	-2.35105	-2.3352	-2.76454	-1.34327	-0.139811	0.216467	0.598818	-0.668501	-1.1629	-1.23863	0.240647	1.41031	1.03931	0.508383	0.670816	0.8269	0.7883	0.536449	0.737373	0.122078	1.23532	-0.466714	0.51596	0.820766	0.04181	-1.1065	-0.704193	-0.278489	1.21359	-0.533557	-1.04654	-1.03198	-1.1602	0.262848	0.253506	-0.121814
myristic acid	0.36232	-0.302191	0.330322	0.330362	0.694919	0.923974	0.0705676	0.641164	1.64259	-1.11457	-0.24399	-1.33255	0.243575	1.15926	1.42943	-0.640978	0.615542	-1.76375	-0.877497	1.28608	0.524308	-1.23692	-0.528528	0.249353	-0.866946	0.952473	1.79605	1.38434	1.13661	0.447305	0.295938	-0.148408	0.159287	0.258007	-0.988595	-0.826907	-0.76115	0.453511	-2.03282	0.780335	-0.502489	1.62649	-0.360366	0.0337985	1.64518	-0.583136	-1.14341	-1.06115	-1.70157
myo-inositol	0.201424	-0.0457315	0.292112	0.0832536	-0.115231	2.25866	1.44115	2.46978	1.25731	1.34493	-0.00221931	-0.864294	-0.650962	-0.0861889	-0.677378	-0.560117	-1.60841	0.548715	2.04685	0.431355	0.0790304	1.05975	0.324745	1.61502	-0.59224	1.26913	-1.88269	-1.06324	-1.25693	-0.200204	-0.563206	0.807264	0.147261	0.494622	0.850389	-0.902091	-0.232726	0.431055	0.06259	-0.735407	-1.2312	-0.423011	-1.56915	-0.733879	-0.314399	-0.61412	0.0389228	-0.100528	-1.19265
mucic acid	1.06999	-0.515243	0.622944	0.196693	-0.315074	0.689197	0.734669	-0.236689	-0.372573	1.63958	-0.867012	-0.929092	-0.742338	-0.422678	-0.978241	-1.89058	-0.110032	-0.0725607	0.183981	-1.09556	-1.67052	-0.138677	0.517497	-0.555663	0.991229	-0.407687	-0.303838	4.47793	0.169379	1.23498	-1.06957	0.205768	0.680505	1.50405	-0.428351	0.0461177	0.192848	0.280024	0.0427785	-0.206785	0.358255	-0.268477	-1.28732	-0.295195	-1.26592	-0.71003	0.189644	-0.169115	0.677105
monomyristin	0.747913	0.910283	1.68339	0.854771	0.62261	0.527496	0.705221	-0.983235	-0.274143	-0.190032	0.150255	0.0540327	-1.53056	-0.363019	-1.9947	-1.04736	-0.539003	-2.63911	-0.288126	-0.959723	0.98582	0.406316	0.675814	-1.15818	-1.60456	-0.202191	0.826477	1.28098	0.263802	1.74939	1.00381	-0.936599	1.12918	0.743136	0.370592	-0.00229682	-0.900225	-0.404588	-1.39504	0.233441	-0.137175	1.77729	-0.0876512	-0.603082	0.779742	-0.0250497	-1.51018	0.289643	0.944339
methylmalonic acid	0.199095	0.322983	-1.9855	-1.9009	-1.24634	0.0703833	0.0106626	0.0956651	0.233707	-2.39938	-0.0672725	0.11616	0.603607	1.16009	1.11769	0.986689	1.11896	0.347034	0.228418	-0.770132	1.2198	0.667642	-2.1141	-1.06823	0.425785	0.124455	0.516057	0.232209	0.257636	0.214483	0.337779	-0.0114931	0.399169	0.514641	0.300842	-1.93642	0.291756	0.310147	0.317381	0.672185	0.438803	-2.44715	0.681286	0.826275	1.07823	0.962509	0.440088	-0.126859	0.28446
methylmaleic acid	0.201949	1.04597	1.28793	0.678391	0.345314	-0.618826	0.730562	1.31255	1.71561	0.389581	-0.179193	-1.51978	-0.562039	-1.71797	-0.773794	-1.11574	-1.36869	1.95	-0.967901	-0.948838	-0.418414	-0.323537	1.95879	-0.443606	0.0531841	-0.393886	0.362786	0.559973	0.6265	0.737438	1.33556	0.685689	1.33328	0.186371	0.574789	-0.269298	-0.727038	-0.650647	-0.156991	-0.994674	-0.309302	0.551658	-0.494416	-0.267373	-2.31015	-2.23883	-0.307178	1.05928	0.395679
methionine sulfoxide	-2.852	0.125726	0.312227	-0.0850297	-0.790658	-1.43026	0.374182	-1.65983	0.0386076	-0.43628	0.77381	0.165763	-0.0583297	0.600004	-1.32979	0.665969	0.0555654	0.844292	0.869965	-0.495759	-0.169284	0.0965215	1.48136	-0.68821	-3.27392	-0.449171	-0.222022	-0.647432	-0.278228	0.659596	0.436792	-0.404982	0.912503	-0.394439	-0.196824	1.31292	0.283558	0.843757	2.06851	0.397941	0.931007	-1.38211	0.213298	0.276364	0.641619	1.40525	-0.408365	-0.858204	-0.216812
methionine	0.016826	0.691462	0.792994	0.763918	0.520241	-0.661707	-0.185044	0.87636	0.786692	-0.751495	-1.11444	-0.291906	0.687369	-0.0125968	-1.78446	-1.49307	-0.813312	0.325448	-1.32962	-1.97715	0.737752	-0.132797	0.177235	-1.3626	-0.317247	-0.813041	1.27244	-0.150983	3.06742	1.66823	1.22742	0.273265	-0.0367736	0.668351	0.407295	-0.12299	-0.940582	-0.375555	-0.29034	1.82	-0.585016	0.352318	0.289963	-1.8898	-0.937249	-0.703229	0.608716	-0.795132	0.838721
methanolphosphate	1.4532	1.1016	-0.25152	-0.420322	-0.0271954	1.47467	-0.655524	2.02405	0.728442	-0.0496872	-0.0687283	-0.98891	0.160265	-0.233423	-0.66396	-2.34456	0.646675	-1.52188	0.236987	0.461944	-0.764574	-1.37562	0.315306	-0.818286	-0.86182	0.0664195	0.65468	-1.20326	0.383763	1.47771	0.508095	0.766869	0.602464	1.06743	0.587555	-1.59438	0.47315	0.917063	-1.26752	1.06347	0.535677	1.36433	0.173896	-0.0411571	0.898914	-0.731456	0.12472	-0.238542	-0.063464
melibiose	2.30571	1.01627	0.33639	0.75118	0.309688	0.45299	0.291587	1.0419	0.326818	-0.302449	-0.309166	-1.29537	-1.43858	-1.05531	-0.892588	-1.37456	-0.77146	-0.480143	-0.956922	-0.258485	-0.865536	-0.296103	-0.149767	-0.499994	-0.021296	0.23511	1.26172	4.4955	0.0093614	0.580633	0.0183453	0.981595	-0.019424	0.397041	1.04814	-0.505343	1.081	-0.664721	-0.661976	-0.730047	-0.702474	-0.243796	-1.14487	-0.755715	-0.0293534	-0.102268	0.0993029	-0.299563	0.661789
melezitose	-0.602371	1.31272	0.191721	0.352262	1.71337	0.520652	1.88486	0.841772	0.407992	-0.272959	-1.52763	-0.205102	-1.22107	-0.658703	-1.47904	-1.34505	-0.490954	-0.923688	-0.983198	-1.00112	-0.760678	0.862464	0.0462056	-2.09241	-0.433795	0.836099	0.877584	-0.338563	2.08842	0.214551	1.15174	1.03702	1.13168	0.899073	0.702566	-0.00912024	-0.191895	-0.355926	-0.951719	-0.405044	0.70062	0.781665	-0.151622	-0.521936	-2.2214	-1.18366	1.57583	0.311668	-0.344307
mannose	1.00573	0.50189	0.733668	0.128054	0.704917	0.744857	0.932367	0.712438	0.21872	0.290502	-0.279953	0.0384133	0.362633	-0.51361	-1.25158	-1.78965	-0.405784	-1.11066	-0.425384	-0.03373	-0.309223	-1.01129	-5.65127	-0.405592	0.399578	0.285396	0.686009	0.209569	0.842622	0.691125	0.680464	0.526183	0.512787	0.587158	0.463071	0.189516	0.723037	0.458973	-0.651099	-0.375661	-0.263769	0.380778	0.0816395	-0.16718	0.126061	-0.283246	0.208218	0.0378511	0.53861
maltotriose	0.464083	0.360223	2.08668	0.535459	-0.213204	-0.423195	3.85792	0.633839	1.01379	-0.21617	-0.778331	-0.0445573	-1.38877	-1.82631	-0.557342	-0.473503	-1.29453	-0.282875	0.235105	-1.49997	-0.350211	-0.650087	0.632712	-1.18423	0.324476	-0.301591	0.621904	1.75098	0.809227	0.435824	1.48932	0.300287	0.174877	-0.465106	1.19388	-0.313346	0.143132	-0.526977	-0.229544	-1.07077	-0.826045	0.82781	-0.865376	0.0510352	-0.115637	-0.654743	0.4241	-1.2089	0.698984
maltose	0.342849	-0.120063	1.18914	0.557103	0.779184	2.05344	1.87279	1.39694	1.11694	1.37833	-0.160205	-0.963539	-0.818819	-0.859359	-0.609602	-0.708912	-0.309681	-0.200567	-0.770047	-1.44315	-1.04479	-0.853089	-0.514144	-0.837778	-0.459314	-0.620658	-0.224501	0.677923	-0.576748	0.146789	0.00514005	2.48075	0.887693	1.79945	2.01222	-0.443343	1.99082	-0.621257	-0.61918	-1.12219	-0.92451	-0.911764	-0.928389	-0.271942	-0.491675	-0.551977	-0.573649	-0.337916	-0.591516
maltitol	0.191631	-0.399213	1.72726	0.249773	-0.224972	0.307442	-0.443165	0.1331	-0.297	-0.825993	-0.262823	1.32328	-1.36659	-2.13529	-1.60306	-1.26355	-0.8961	1.42436	-0.5613	-1.69633	-0.948821	1.92983	-0.572413	-0.777009	-0.447725	-0.0612227	0.565053	0.0461316	0.738603	0.100914	-0.235986	1.40576	0.231562	1.23659	-0.624845	-0.241262	1.28374	0.912786	1.02854	-0.213868	0.923932	0.647894	0.332457	-0.645054	-0.347595	-1.72062	-1.42345	0.3841	1.46661
malonic acid	1.8064	-2.70853	-0.322253	-0.422494	0.758015	1.23458	0.575144	1.32486	0.625742	0.692487	-0.0690625	-2.0255	-0.0668487	-1.26685	-0.283163	-0.983938	-1.33446	0.44541	0.709527	0.934825	-0.507661	-0.688508	0.186033	1.26673	1.1982	0.640943	-0.530442	0.831991	1.29289	0.694713	0.67527	-1.46807	0.37233	-0.509246	1.0537	-0.577729	-0.299798	-0.437309	-0.521727	-0.105158	0.250863	2.06003	-1.33891	-0.647425	-2.12768	-0.372747	-0.300388	0.401879	-0.0768797
malic acid	1.04281	-0.575521	0.579318	0.125878	-0.306204	-0.0951885	-0.47133	0.944033	-0.498918	0.128415	-1.23491	-0.121923	-0.142917	-0.117945	-1.15692	-0.398521	-1.13315	-0.772525	-0.00751012	-0.697139	-0.496889	-2.0182	0.0554556	0.293075	-0.13492	-0.0501287	0.34513	1.63197	0.855973	-0.421035	2.22808	0.302078	-0.688721	-0.0146886	-1.98696	-0.0161945	-0.380291	1.48128	-0.550796	-1.48005	-0.412071	0.957939	0.132354	1.31645	-1.40027	-0.490788	2.43784	-0.0257224	2.51278
maleimide	0.582849	0.661986	-0.0945827	4.14671	-0.0592844	-0.100163	3.00339	0.352682	0.280686	0.00906753	-1.04287	-1.30661	-0.152405	-0.740144	-0.169015	-1.17769	-0.658678	0.0728879	0.465779	-0.325489	2.07745	0.161005	-0.796598	0.744657	0.202463	0.447247	0.387102	0.227032	0.399314	0.787282	-0.339015	0.608744	-0.433533	-0.0892291	-0.958839	-0.864927	-0.363337	-0.501391	-0.94748	-0.747402	-0.307422	-0.0235977	-1.31841	-0.2685	0.151089	-1.14721	-0.0727416	-0.224146	1.15664
lyxose	1.71216	-0.811332	1.07262	0.94268	0.870722	1.84694	0.470022	0.894838	0.536706	0.146349	-0.299287	-0.189694	0.137642	-1.23276	-1.64861	-1.12286	-1.02069	0.381839	-0.364352	-0.26703	-1.50861	0.0757413	-0.103219	-3.98385	0.42436	0.947696	0.321323	1.4908	0.243004	0.220723	1.68165	0.81788	-0.700622	-0.0453141	0.0949677	-0.277435	0.194191	-0.430124	-0.660896	-0.491203	-0.457678	0.026373	0.517799	-0.586294	-0.680313	-1.18991	-0.686114	0.773169	0.70823
lyxitol	1.44279	0.09756	0.515868	1.55578	0.118147	1.09233	0.660962	-0.159172	0.388503	0.814124	0.714126	-1.78441	-1.95737	-0.871344	0.234676	-1.02593	-2.27363	0.0965117	-0.597929	-0.0244945	0.657758	-0.251709	-0.275059	0.458699	0.275909	0.274503	-0.354435	0.260736	0.180758	0.279855	-0.0985155	1.06424	0.0428363	0.562604	1.43686	2.04208	2.34919	-0.998563	0.0480218	-2.26216	-0.302027	-0.357661	-1.81545	-0.633517	0.422057	-1.46753	0.426795	-0.298755	-0.842704
lysine	0.374483	0.124428	0.517118	-2.53	1.37429	-0.183499	0.89987	-0.502733	0.820924	0.372653	-2.20207	-1.33199	0.475791	0.619886	0.601543	0.591692	0.330672	-2.45844	-0.0486947	-0.570949	-0.919158	0.959738	0.166013	0.443811	-1.4131	-0.415488	0.348004	0.540739	-0.236398	1.47548	1.23537	0.275347	0.8837	-2.22656	1.2949	1.24468	0.507744	0.227911	-0.711143	-0.462238	0.771178	-0.407525	-1.07016	0.741735	0.861982	0.29566	0.327283	0.309055	-1.67131
linolenic acid	0.197256	-0.17081	-0.555257	-0.575614	0.610987	-0.256941	0.313312	0.613479	1.02944	-0.44252	-0.21662	-0.822605	0.448657	1.4465	2.23275	0.640339	1.5021	-0.845658	-1.41718	1.94555	1.30223	-0.778009	-0.122089	1.10442	-1.36525	-0.885161	-0.913255	0.184884	0.712216	-0.0284499	0.438988	0.143896	0.575202	0.232362	-0.360354	-0.457437	-0.886859	0.659599	-2.09016	0.602409	-0.774285	1.41847	0.145874	0.429959	1.70881	0.0443261	-1.08494	-1.51697	-1.0894
linoleic acid	0.344024	0.110532	-0.807726	-0.202474	0.69945	0.552991	0.0557529	1.07009	1.01706	-0.264547	0.0336471	-0.89341	0.440524	0.929165	1.66852	0.252383	1.22011	-1.51598	-0.77889	1.44253	1.54611	-0.782386	-0.502345	0.937552	-2.39755	-1.5788	-0.249096	0.265888	0.648671	0.380765	0.48282	0.405315	0.530142	0.291921	0.0879335	-0.541079	-0.473653	-0.652139	-1.28235	0.789637	-0.443238	1.6325	0.348874	0.544333	1.58937	-0.13783	-2.7914	-0.953967	-1.32327
lignoceric acid	0.465661	0.454005	0.764241	0.119411	0.123771	0.583819	0.348173	0.912906	0.353164	0.326193	0.0370413	0.172393	-0.115044	-0.383311	-0.661707	-0.667868	0.964851	0.163834	0.00549044	0.105822	0.29111	-0.796056	0.250077	-1.80042	0.861957	-0.104275	0.792495	0.871684	1.18579	0.555275	-1.40313	-1.59038	-1.05311	-1.72619	0.120731	0.0592654	0.562586	-1.09007	0.298561	2.72028	-1.27611	1.54084	0.354647	-0.384476	0.129458	-0.48408	-0.245073	-3.85568	0.326597
levoinositol	1.02048	0.502419	0.756186	0.372485	0.534599	0.81064	0.951704	0.825445	0.584365	0.699095	-0.156423	-0.224851	-0.219423	-2.03155	-3.03382	-3.37028	-1.83195	-0.306404	0.157614	-0.978782	-1.46148	-0.590441	-0.0138004	-0.495006	1.06987	0.501298	0.610476	0.890163	0.613795	0.794866	0.60539	0.89154	0.463113	1.23206	0.262354	0.197538	0.865892	0.396017	-0.462809	-0.988042	0.0663654	0.434549	-0.327173	-0.934065	-0.986388	-0.848433	0.819778	0.297535	0.268092
leucine	0.958089	-0.232744	-0.0471873	0.708814	0.786722	0.912085	0.253275	-0.614578	-0.813287	0.418178	0.967522	-1.4338	-0.627471	1.34355	1.70291	0.683219	0.968142	0.00838698	-3.31633	1.07946	0.929339	-0.0976544	-0.364974	1.40371	-2.13302	-1.25943	-0.495727	-0.133276	-1.33591	0.593108	0.168902	-0.0169634	0.243707	0.541629	1.62435	0.118148	0.281252	-0.261885	0.0649432	-0.146336	0.007551	-0.604978	-0.0609023	0.795352	0.719304	0.292451	0.342817	-0.535911	-1.51987
lactobionic acid	1.08227	0.23784	0.893564	0.927002	0.789079	0.981104	-0.0520216	1.69613	0.518441	-0.000584295	0.348363	-0.213182	-0.560653	-0.291366	-1.85845	0.342516	-1.31582	0.0527655	-1.57008	-0.473964	-1.79636	-0.869706	-0.214756	0.106845	0.105745	0.567683	0.810882	0.970871	-0.189298	0.875049	1.65617	-1.10102	0.806059	1.19869	0.971578	-0.141888	1.69415	-1.61045	1.23447	-1.73257	1.23246	0.776675	0.137753	-0.219474	-1.40475	-1.10765	-1.5498	-1.07385	-0.693968
lactitol	0.437451	-0.777884	0.798211	-0.922526	1.0993	-0.189603	1.53733	3.25411	0.963808	-1.05538	0.160721	-0.563982	0.110992	-1.06874	-1.41259	-0.890859	-0.87314	-0.032272	0.607015	-1.77775	-0.344594	0.189077	0.0924402	-1.38391	0.342172	0.557756	-0.404902	-0.449765	0.38884	0.845868	1.24702	1.42453	-1.2787	-1.06825	1.72668	0.869952	0.93432	-1.23131	0.212851	-1.30148	0.154183	-0.208781	0.0255002	0.925598	-0.587295	-1.43513	0.0462897	0.392581	-1.00884
lactic acid	-2.73145	-0.0926379	0.0888445	0.510876	-0.600273	0.220315	-0.106142	-0.544196	-0.0298318	0.696392	0.952427	0.78528	0.716191	-0.429557	0.285849	0.354216	0.0809989	-0.179359	0.36574	0.201819	0.169469	0.0646602	0.0578623	0.36673	0.681043	0.339688	-0.0326042	0.560278	0.605068	-3.90455	-3.92162	0.617074	0.101942	-0.00626354	-0.37905	0.0575616	0.475228	0.0108964	0.7009	-0.0592568	0.404833	0.302074	0.179326	0.478812	-0.381858	0.149566	-1.34636	0.74979	0.990241
kynurenic acid	-0.141811	1.27844	1.23869	-0.317405	-0.229356	-0.790863	1.65891	-0.75394	-0.747974	1.62467	-1.41667	1.03934	-0.533371	-0.421232	-0.637029	-1.39195	-0.619316	-1.5189	-0.0130861	-0.920218	-0.355457	1.47742	-1.42185	-0.402047	-0.791089	1.52684	-0.413661	-0.226856	-0.0359688	-0.483778	-0.630907	1.58071	1.19489	1.44084	1.42898	1.09766	1.13517	-1.1867	-0.607147	0.97321	-0.67706	1.06375	0.82698	-0.521593	-0.526624	-1.22779	-0.522037	-0.996232	-0.985764
isothreonic acid	1.54547	0.0576131	0.614485	0.434716	1.29303	1.22829	0.499258	1.15	0.608283	0.210145	-1.23318	-1.19756	-0.695269	-1.6581	-2.24732	-2.65487	-1.79812	0.00759346	-0.114459	-0.780057	-1.00442	-0.595121	-0.794452	0.187795	1.34406	0.769017	0.63971	0.741318	1.21142	1.01064	0.730878	0.554478	-0.0894791	1.1455	0.977816	0.378166	1.3972	0.168666	-0.411113	-0.943294	-0.770508	1.12	-0.47612	-1.19493	-0.622353	-1.15636	0.0326809	0.495413	-0.0631842
isopropylbenzene	1.23081	1.16456	0.342526	0.277949	0.359399	0.364581	0.434151	1.22259	1.02982	0.407481	-1.04487	-1.17077	0.260942	-1.69733	0.256319	-1.06773	-0.548958	-0.13897	0.108708	0.0448473	-0.121907	-1.59042	-1.14243	-0.0702153	0.711153	0.752298	1.33393	3.12128	1.81369	1.30616	-0.0030283	0.344572	-0.70075	-0.966039	-0.362716	-1.74568	-0.589138	0.379982	-0.766539	-1.17265	0.0220645	0.520368	-1.77331	0.0467972	0.633003	-1.12449	0.731409	-0.105472	0.334985
isomaltose	0.632042	-0.694843	1.57333	0.875936	0.307708	1.18499	0.559776	0.112808	0.732971	0.699633	-0.25911	-0.135845	-0.720494	-1.68193	-0.708282	0.660064	-1.14932	-0.614726	-0.437832	-1.10733	-1.29791	0.873151	0.116914	-0.929804	-0.815458	0.609152	0.731724	2.17101	1.18395	0.885803	2.627	0.114423	0.729911	1.06738	0.779083	-0.808498	0.526829	-0.348419	-0.783565	-1.83068	0.0360705	-0.311083	-2.06247	-1.02883	-1.12725	-1.35305	0.247625	0.455283	-0.783824
isolinoleic acid	1.42355	-0.15192	0.285788	3.87111	0.181986	-0.0974942	2.53318	0.63656	0.29897	-0.0736474	-1.45214	-1.03034	-0.906582	-1.24454	-0.596916	-0.412587	-0.36657	-0.645037	-0.752292	-0.727995	1.72938	0.496266	0.0260951	0.220977	-0.370955	-0.0845585	-1.21707	1.59183	-0.900318	-0.784823	0.194643	-0.170545	-0.154624	-0.292388	-0.674721	0.00366159	0.660876	0.366652	-0.849093	-0.844149	-0.532967	0.348174	2.225	-0.951521	-0.133685	-0.319199	-0.44668	-0.0438288	0.20676
isoleucine	-0.0647453	0.0975706	0.257637	0.243356	0.741329	-0.538396	-0.451309	-0.725698	-0.266586	0.216405	0.123338	-1.13808	0.570489	1.77215	2.07571	1.25431	1.48706	-1.02644	-1.41356	1.63157	1.73419	-0.792914	-0.813032	1.43013	-2.20032	-1.12908	-0.456684	-0.431067	-0.978699	0.65237	0.426455	-0.396955	0.115086	0.53662	0.574173	-0.0840566	-0.392156	0.451946	0.095058	0.594011	-0.287006	0.451044	0.759605	1.10456	1.0755	0.028867	-0.726553	-1.65457	-1.06633
isocitric acid	0.82205	1.03647	1.32509	0.652538	0.959075	0.281735	0.49882	1.83044	1.94082	1.36765	-0.162891	-0.823878	-0.467807	-0.945711	-0.804775	-0.684202	-1.59462	-0.216033	-0.533131	-2.52489	-1.41817	-0.955756	-1.54889	0.181757	0.103698	0.975361	0.697056	0.332477	1.58453	0.0164826	1.5278	0.141992	-0.190164	-0.173616	0.751101	0.433627	-0.311462	-0.1264	-1.20428	-2.28729	-0.911699	0.354154	-0.525699	-0.656057	-0.40813	-0.384426	0.735815	0.179327	1.1964
inositol-4-monophosphate	1.24239	0.0814638	-0.0577716	0.115833	-0.180886	2.44546	0.928053	0.887587	-1.01392	0.155789	-0.348899	-0.765353	-1.46335	-1.50023	-1.29742	-2.13943	-0.0768169	0.502672	0.248103	0.479321	-0.438624	1.05593	1.0887	-0.561573	0.810322	0.268941	0.42472	1.21641	0.0181059	1.36027	-0.0821709	0.639967	0.809627	0.593462	1.21639	-0.476944	0.976664	-0.100148	0.162047	-2.62217	0.0770473	0.0988577	-2.46727	-0.394996	0.0248913	-0.164113	-0.447998	0.016811	0.292937
inosine	-0.820265	-0.300191	0.475534	-0.0191682	-0.00645014	1.33854	1.28533	1.16378	1.65423	1.3282	-0.887806	-1.41047	-1.3329	0.199204	0.718989	-1.394	1.15193	-1.09309	-0.678331	-0.823031	-1.07437	0.905141	-0.77351	-0.637778	1.85306	0.631902	-0.534937	-0.334692	-0.433631	0.395107	-0.675371	1.68098	0.77632	1.28659	1.96552	-0.0292746	0.86561	-1.52889	-0.246145	-0.0948295	-0.979059	-0.20357	-1.30552	-1.15115	0.626955	-1.8734	0.0870703	0.309479	0.516286
indole-3-propionic acid	0.743546	0.67041	0.374741	0.810782	0.0106298	-0.361013	0.0531673	0.212431	-0.336231	-0.425452	-0.4754	0.872379	-0.289838	-1.62124	-1.26895	-1.55291	-1.1313	1.94826	1.69779	-1.67747	-1.18684	-0.605958	0.0700799	-0.200316	1.73213	1.53235	0.286407	0.523776	0.114148	0.331204	-0.290162	-0.248189	-0.215657	0.222967	-0.329069	-0.650361	-0.398734	0.0590186	-0.408892	-1.20196	0.181034	0.220577	-0.973954	-1.27301	-1.29643	-0.779678	1.61021	2.63131	-0.445052
indole-3-acetate	1.54057	0.820638	0.72198	0.77645	0.0336049	1.37312	0.425285	0.137427	0.32599	-0.0159395	-0.186246	-0.980291	-0.0119313	-0.543366	-2.37715	-2.44164	-0.561838	0.600944	0.475428	-1.84541	-0.807195	-1.07824	-0.207047	-0.0456077	0.574415	0.344786	-0.0476035	1.80759	0.542373	-0.0262961	0.322238	0.463863	0.210477	0.839676	0.930225	-1.01526	0.476927	0.665813	1.51101	-0.421769	1.46924	0.768225	-0.585334	-1.4983	-0.483124	-2.79003	-0.262328	-0.427177	0.788067
ile-ile	0.71009	0.592296	-1.78159	0.570726	0.676325	0.74532	0.879321	0.629843	0.558489	0.556513	0.455794	0.154118	0.39142	-2.50944	-2.36692	-0.618542	-0.19299	-1.83336	-1.99121	-0.00223527	-0.00429241	0.523397	0.441814	0.335601	0.654547	0.439822	-1.43195	0.670237	0.263089	-1.66806	0.746206	0.828409	-1.64183	0.761466	0.660662	0.659728	0.990539	0.480994	0.521274	-0.0219371	-1.8872	-1.93069	0.555545	0.138587	0.16981	0.314135	0.607302	0.642094	0.450927
hydroquinone	2.43584	-0.623247	0.151356	0.057803	0.608464	0.203398	1.06985	-1.57801	0.0475638	1.15014	1.64297	-0.499583	-1.01082	-0.536042	0.0478662	-0.813783	0.505017	0.524923	0.0205821	-1.54723	-0.710096	-0.302931	0.501267	-0.320495	-0.0930629	1.16239	-0.668631	0.752762	-0.893226	-0.577368	0.234892	0.971258	1.34571	0.700143	0.445286	0.566986	0.220331	-3.60037	-2.23191	-0.21432	0.188753	0.279037	-0.34314	-0.409653	0.0193892	-0.361595	0.371971	1.23592	-1.11424
hydrocinnamic acid	0.413941	0.155042	0.450724	0.67979	0.153827	0.646704	0.488944	0.855512	1.02342	-0.633734	-1.95668	-0.199367	-0.675013	-1.23411	-1.47786	-0.974649	-1.05316	-1.18767	2.40928	-0.078256	-0.750077	-0.592227	-0.0262486	-0.913035	-0.150586	-0.0399166	0.369525	0.247459	1.55617	0.624858	0.708329	-0.155625	0.388131	0.262479	0.868869	-1.40357	-0.605372	0.0560613	-0.616934	-1.54682	0.57574	2.03015	-0.964505	-0.958976	0.0474979	-0.438389	0.700072	2.87121	-0.258727
homoserine	1.0443	0.822786	-0.244385	-0.922797	1.27778	0.213037	0.486756	0.407219	0.690669	-0.409359	0.112987	0.593202	-0.682613	-0.823959	-2.06941	-1.0559	0.689004	0.126253	-0.112134	-1.78528	-1.14069	0.48071	2.5746	-0.850193	-0.557787	0.0935892	1.15611	-0.627972	0.368115	0.410423	1.33493	-1.94715	1.15943	1.03149	-1.02732	0.707807	0.76044	-0.928993	0.181047	1.07358	0.494084	1.5371	-0.207945	-1.60619	-1.66544	0.0331062	-1.38729	0.120835	-0.383346
homocystine	1.82935	1.18779	0.697032	-0.332386	0.618738	0.988985	-0.134407	0.701255	-0.388524	0.385102	-0.506668	-0.228811	-0.524883	-0.0240981	-1.25751	-1.42693	-0.584381	0.369012	0.999765	-0.748636	-2.12837	-0.482667	1.64632	0.145598	1.63342	0.270153	0.929145	0.46774	1.52069	1.22625	0.21497	1.15561	1.07606	0.207923	-1.03995	0.998334	0.0698027	0.548039	-1.85249	-1.03148	-1.19372	0.210189	-1.65975	-1.34409	-0.216928	-2.00161	-0.842228	0.444547	0.290759
histidine	0.0742991	-0.0117013	0.209002	0.287183	1.36872	-0.359513	1.29841	-0.984364	0.574683	0.264887	0.0155386	-0.774488	0.0941789	0.278589	0.169182	0.511351	0.509757	-0.343343	-0.185428	-1.04231	-5.0739	0.994593	0.223107	0.470195	-1.46137	-0.742822	-0.241446	-0.0425588	-0.640688	0.895292	0.887685	0.393152	0.647776	-0.168893	1.52349	1.23161	0.871246	-0.0273801	0.520981	-1.05458	0.40858	-0.902227	-0.616672	0.655707	0.613762	0.247705	-0.103261	0.151856	-1.29083
hippuric acid	1.06447	0.0576839	0.442729	0.168294	0.216827	0.597616	0.426017	0.305697	0.261126	-0.227775	-0.532791	-0.0339205	-0.655728	-1.4198	-2.21363	-2.24408	-1.66906	-0.560265	3.0363	-0.720809	-0.503608	-0.82482	-0.242848	-0.350624	1.04485	0.167289	-0.121155	0.73611	-0.362692	-0.139975	0.0776702	0.0677264	-0.178778	0.70879	1.15693	-0.221678	0.590195	0.241046	-0.49501	-1.29794	0.40139	0.88827	-0.495619	-0.932334	-1.26806	-0.600733	1.54741	2.45582	0.0804632
guanosine	-1.58123	-0.742211	0.1193	-0.101448	0.00866317	0.684359	0.822418	0.445618	1.4394	0.422468	-0.997401	-0.42728	-0.80028	0.737047	1.58138	-0.329939	1.87497	-0.564276	-1.01995	-0.476067	-1.26181	0.602061	-0.978725	-0.466694	3.19939	0.908279	-0.333803	-0.620745	-0.45738	-0.158706	-1.04596	0.898579	-0.909634	0.50092	1.56595	0.583364	0.320112	-1.31985	-1.39072	-0.326496	-0.0838115	0.537574	-1.17765	-1.04654	1.20655	-1.40316	-0.323834	0.869403	0.85032
guanine	-0.357333	-0.75151	-0.260782	-0.824195	-0.386398	-0.851359	-0.911142	-0.620783	-0.431524	-0.371588	-5.1181	1.31435	0.619029	0.821307	0.723509	0.463696	-0.117479	1.16401	0.112207	0.34004	0.725462	0.0617574	-0.221028	1.1216	1.45462	0.749281	-0.578913	-0.437528	-0.500373	-0.993244	-0.375504	-0.358176	-0.400869	-0.638931	-1.25933	-0.347196	0.775179	0.546626	0.370617	-0.125985	0.352235	0.520596	0.228134	0.227909	0.864778	0.0646167	0.569011	-0.103436	1.27622
glycyl-proline	1.82789	0.143883	-0.122241	1.19511	-0.111389	1.05201	0.226781	1.36049	-0.490711	0.95665	-0.493924	-1.42108	0.11142	-0.912573	-1.12264	-0.72014	-0.907506	-1.66718	-0.873352	-1.05812	-1.57604	-0.329505	-0.655989	-0.259769	0.874883	0.224062	0.0730306	2.54451	0.857786	0.124426	0.924482	1.13091	0.421405	1.521	1.49569	0.292626	1.51164	-0.672599	-0.642879	-2.23775	-0.270282	0.0403759	-0.954696	-1.24811	0.0935002	-0.958799	0.318517	0.794597	-0.377038
glycyl tyrosine	0.0639852	0.399269	1.11489	0.560353	2.00954	-0.552525	0.749442	0.262401	0.34259	-0.0152342	-1.13852	0.0211882	-0.585801	-2.11586	-0.502313	-1.76	-0.896779	-0.644066	2.68611	-0.952608	1.59185	0.553135	-0.0383344	0.107837	0.85168	0.114195	0.113565	1.50479	0.580246	0.559299	1.63113	-0.16281	-0.627525	0.100722	0.0366136	0.710544	0.741167	-0.924762	-0.443643	-1.69915	0.29199	0.32721	-2.10167	-0.932676	0.745064	0.0623904	-0.627606	0.224106	-1.34472
glycolic acid	0.945421	-0.602996	-0.391233	0.224036	0.682084	0.671306	0.790913	1.08691	0.794079	0.241034	0.62441	-1.8813	0.0240009	-0.705259	-0.424914	-4.30168	-1.77019	0.259334	-0.00853342	0.0247333	-0.327429	0.168764	1.1368	0.0295315	0.811521	0.868777	1.04524	0.234641	1.21585	1.09161	-0.278837	0.516954	0.274866	0.697889	-0.481201	0.0912242	0.600519	-0.22984	-1.8363	-0.905748	-0.0232567	0.703375	-0.228953	0.994115	-0.390319	-1.9312	0.329707	0.214443	0.062796
glycine	-2.43078	-0.972546	-1.50732	-0.727128	-0.696926	-0.683414	-1.67431	-0.991199	-0.477163	-0.503023	-0.0519367	0.470409	0.00627717	0.538104	-0.153593	-0.0936922	0.0500622	2.71524	0.375734	-1.12193	-0.164168	0.478666	0.70606	-0.640238	-0.532979	1.3778	-1.36079	-0.555186	0.153544	0.0755211	-0.710527	-1.21928	-0.636701	-0.231417	-0.448398	0.741259	-0.354995	0.852406	0.258946	1.56751	-0.469675	0.550101	1.98211	0.00998107	-0.166366	1.68128	1.00671	0.27143	0.771824
glycerol-alpha-phosphate	0.71497	-0.370239	-2.60733	-0.416969	-0.0438477	1.36231	0.804134	2.37514	1.18639	1.27037	-0.34061	-2.19382	-1.34882	-0.110792	-0.0380532	-1.73193	-0.721944	-0.1016	0.990773	-0.228822	0.515412	-0.161817	-0.442233	0.167604	-0.674749	0.420959	-0.113555	-0.0342819	-0.246476	1.00204	-1.24352	1.07883	0.194367	0.837983	2.33471	-0.157192	-0.91984	0.406207	1.21122	-0.22831	-0.455235	0.565054	-0.482498	0.396983	0.0759168	-0.715997	-0.430459	-2.02257	-0.135774
glycerol-3-galactoside	0.747633	-1.31499	0.273871	0.0662071	0.880526	0.85933	-0.532042	-1.59958	-1.11274	-0.887095	0.560882	-0.00353864	-1.03199	0.00253377	0.398683	1.82828	-0.383557	0.430487	-0.945601	-1.33256	0.459785	2.15048	-0.0661096	0.343323	-2.18913	0.53019	-1.234	2.24678	-0.461694	-0.886302	2.93117	0.448789	-0.497931	-0.376761	0.277733	-0.78186	0.811504	-0.535029	-0.164296	-0.731124	-0.936516	0.0167206	0.361463	-0.663319	-0.235311	-0.710533	0.0875366	0.446643	0.644983
glycerol	-0.160906	0.0864148	-0.694414	0.844031	0.578276	0.0793722	-0.033625	1.4706	1.00178	0.237636	0.203391	-0.23752	0.269291	0.393895	0.820469	-0.106437	0.819765	-1.22531	-1.01012	0.347163	0.33358	-2.39106	-0.319959	0.701188	-0.657205	-1.04015	-0.114814	1.35112	1.28931	0.827783	1.20949	0.536573	-0.109063	0.140477	-0.639954	-0.47509	-1.21215	1.38213	-2.17917	-0.474792	-0.912287	1.83038	-0.93892	1.60451	0.46028	-1.1294	1.27306	-0.491068	0.190916
glyceric acid	2.24333	-0.376344	0.245786	0.510052	0.785243	1.37003	0.304015	1.11889	-0.0072356	0.0619701	-0.808871	-1.41404	-0.946653	-2.29273	-1.78471	-2.79032	-1.40231	0.214153	0.720763	1.25724	-0.326	-0.723443	-1.40714	0.77669	1.50089	0.661807	0.33507	0.518575	0.821809	0.628134	0.458001	0.661334	-0.477726	0.942548	0.663161	0.592658	0.964776	0.0123379	0.101796	-0.434941	-0.320744	1.62258	-0.445719	-0.767583	-0.46982	-0.884691	-0.291689	0.0858778	-0.471118
glutaric acid	1.84378	-0.470838	0.515423	1.07353	1.00697	1.30269	0.88642	1.1156	0.555706	0.588149	-1.30341	-0.972725	-1.07816	-2.29969	-1.2587	-0.756185	-0.781907	-2.09585	-1.3974	0.26988	0.0659532	0.311628	-1.71572	0.562592	0.603722	0.27398	1.31863	1.06926	1.7609	1.40616	1.06136	0.860534	0.316157	0.891625	-0.261134	0.802186	1.00736	-0.470004	-0.201297	-0.690762	-0.591355	-0.780114	-0.692593	-0.509908	-0.829173	-0.856082	0.0897171	0.248822	-0.472398
glutamine	0.360597	0.0814644	0.687957	0.184006	0.703365	0.213365	1.57765	-1.16635	-0.849533	-0.906682	0.37219	0.928525	0.211029	-0.735884	-1.45634	-0.453954	0.754475	-0.521359	-0.823574	-1.74611	-0.917848	0.0833725	1.90154	-0.440464	-1.99774	-0.635784	-1.40165	-1.46731	-0.961807	0.479227	1.59977	0.625295	1.701	-0.252969	1.2914	1.94656	0.89158	0.161548	0.513902	-0.389967	0.56302	-0.683731	0.729216	-0.806284	-0.705716	0.538013	-0.122423	1.47466	-1.6842
glutamic acid	0.744253	-0.121717	0.529773	0.906878	0.648267	0.76872	0.346197	0.122621	-0.495948	0.557651	-0.0235086	-0.747203	-0.971599	-1.39891	-1.43436	-2.13474	-1.40539	0.918822	1.13229	-1.19545	-1.56519	1.36416	-0.12867	-1.21375	-0.371859	-0.705652	-0.541397	-0.871111	-1.10417	0.575379	0.445539	1.63366	1.11484	1.15966	1.36035	1.59622	2.06925	0.620175	1.2616	0.104988	0.406154	-0.245284	-0.289642	-0.942043	-1.33516	-1.13873	0.880796	0.237484	-0.800323
glucose-6-phosphate	0.499537	-0.256127	0.0327887	-0.118578	0.117009	-1.88315	0.380739	-0.431552	0.480695	0.726409	0.945998	-0.623391	0.875998	-3.01002	-0.914875	-1.3266	0.391452	-1.15822	-0.648302	0.713828	-2.59919	-1.46315	-0.489984	1.14531	-0.076457	-0.520577	0.846318	0.375805	0.457628	1.34925	0.625276	1.758	1.02338	0.598271	1.22071	0.485871	0.243753	0.973218	-0.553363	1.04625	-0.214137	1.12829	0.579874	-0.088247	0.71354	-0.416636	0.70729	-0.880454	-1.01718
glucose-1-phosphate	0.885892	0.266878	0.1915	0.165609	0.222069	0.288515	0.436953	0.571594	0.34714	0.37937	-0.067779	-0.530779	-0.129767	-1.46182	-1.78497	-1.80744	-1.09333	-0.554612	0.0671057	-0.601104	-1.23032	-0.730387	-0.294768	-0.403432	0.571837	0.0806215	0.23583	0.621628	-0.653607	0.286461	0.360065	0.0211783	0.158863	0.617076	3.5753	-0.616572	0.369035	0.133015	2.62617	-0.980857	0.00761981	-0.723164	2.92727	-0.783835	-1.11864	-0.849838	0.40289	-0.0443787	0.0607423
glucose	1.20617	0.465031	0.605885	0.249791	0.561983	0.796637	1.10863	0.326531	0.555856	0.871301	-0.0318371	0.127598	-0.284119	-2.24325	-3.14265	-3.08396	-2.21644	-0.645932	0.468002	-1.02676	-1.34829	-0.0300793	0.0154571	-0.388321	0.58658	0.493822	0.0654157	0.618411	0.0379506	0.299402	0.661727	0.961123	0.75058	0.7663	0.485467	0.508749	1.15691	0.810404	-0.0363052	-1.39179	-0.0446981	0.161105	-0.0266988	-0.817121	-0.89336	-0.540638	0.797646	0.543114	-0.0487115
gluconic acid lactone	1.36122	-0.437699	0.448122	0.954154	0.411854	1.09701	0.891289	1.53855	0.749468	1.06454	0.10823	-0.438134	-0.7539	-1.48865	-2.04678	-3.10401	-1.65787	-0.13426	-0.0733777	-0.894426	-1.09136	-1.14278	-0.968671	-0.545167	1.34033	1.10225	0.740677	0.716155	0.859899	0.932726	0.45022	1.08859	0.230596	1.37801	0.0244296	-0.056002	0.663013	0.534425	-0.895328	-0.847367	0.141768	0.4123	-1.38766	-0.58433	-0.655616	-1.33373	0.64584	0.209761	0.29529
gluconic acid	1.00563	0.469641	0.747712	0.763425	0.699533	1.17581	0.992768	1.24459	0.632786	0.894376	-0.0726805	-0.2145	-0.414095	-1.88069	-3.02979	-2.5196	-1.80866	-0.199415	-0.267175	-1.543	-1.54914	-0.637166	-0.660412	-0.643139	1.05498	0.898416	0.415442	0.636014	0.849216	0.738669	0.734219	1.04713	0.580088	1.16113	0.33939	0.0634201	0.865407	0.264542	-0.62174	-1.09785	-0.20949	0.0244359	-0.424545	-0.866183	-0.82656	-0.925633	0.531515	0.734929	0.0407399
glucoheptulose	-0.0677746	-0.436496	0.195858	-1.29779	-0.0306705	-0.438375	-0.446177	-0.963849	-0.386551	-0.436578	-0.347306	2.22978	0.969651	0.694053	-0.910393	0.295612	0.801401	-0.701577	-1.08558	-0.744839	-3.53833	-0.259471	-0.793919	-0.652454	0.20242	1.1758	0.389584	1.16885	-0.0176615	0.560962	1.20967	0.211386	-0.309434	0.0731368	-0.801986	0.778225	-0.462611	1.5243	0.772313	2.43315	1.49437	0.206892	1.25522	-0.875818	-1.061	-0.458546	0.25315	-0.0881957	-1.04817
galactose-6-phosphate	0.408128	0.196421	-0.434053	-0.251689	-0.312596	0.579139	0.245921	0.196227	0.125981	-0.259749	-0.241158	0.686087	0.368432	0.290523	-0.876628	-0.529389	0.400799	-0.151828	-0.527232	-0.656472	-1.11002	-0.515865	-0.806412	-1.316	0.107812	-0.223552	0.421999	5.84141	0.499147	0.316892	0.32398	0.425322	0.361777	0.156209	-0.301638	0.00391198	-0.626873	0.567977	-0.167136	0.65464	0.847619	0.141904	0.206975	-1.46471	-0.294116	-1.39713	-0.349176	-0.551741	-0.62848
galactonic acid	0.817273	0.41402	0.591354	0.605967	0.521868	0.848936	0.738154	0.867998	0.507555	0.666705	0.0666626	0.0195156	-0.083671	-0.924924	-1.26199	-1.57668	-0.851109	0.0184587	0.0216137	-0.608566	-0.751962	-0.227417	-0.264773	-0.211423	0.750228	0.687137	0.436559	0.520686	0.614787	0.616835	0.560273	0.786637	0.496089	0.824804	-3.132	0.170945	0.647042	0.314668	-4.75281	-0.487191	0.0223231	0.169156	-0.102001	-0.339659	-0.363786	-0.408229	0.458062	0.577594	0.160889
galactitol	0.500215	-1.65023	0.75195	-1.08587	-0.713321	-1.07681	-1.5102	-0.400126	-1.54281	0.870936	-0.643464	0.892406	0.741744	0.569281	-0.183433	-2.02081	0.323823	0.874467	-1.66266	0.489597	0.522361	0.725006	0.677817	0.684485	1.40243	0.81523	-0.766213	-0.514077	0.441321	0.560693	0.856561	-0.649847	0.69422	-1.3302	-0.953656	-1.63312	-0.65526	-1.87938	-1.00739	0.869145	-1.12624	0.987966	0.772147	0.555694	0.505704	0.595783	1.02907	0.817482	1.22091
galactinol	0.107366	0.59785	0.525499	-0.213758	1.01989	0.127553	0.227468	0.367846	-0.218829	-0.080665	-0.765471	0.15922	-0.044903	-1.87558	-2.02255	-1.55707	-1.20099	0.538821	0.791883	-1.19784	-1.84557	0.744497	1.33777	-0.55566	1.43747	0.674071	0.906967	0.983385	1.29908	1.14669	0.372162	0.276288	-0.224811	0.404674	0.288836	-0.0771857	0.582178	-0.807728	0.940682	-1.83372	0.677565	-0.240827	-1.66887	-1.47172	-1.56508	-1.50229	0.944367	1.3154	0.738099
fumaric acid	1.0938	-0.275848	0.426224	-0.0780119	-0.156575	-0.2289	-0.316718	0.887873	-0.198815	-0.439334	-2.0953	-0.0461028	0.0700986	-0.206443	-0.844865	-0.127832	-0.847798	-1.28079	0.391646	-0.983681	-1.55133	-2.37847	0.414743	-1.69597	0.522515	-1.1591	0.475045	1.43081	0.660384	0.570542	1.74862	0.754909	-0.656443	-0.201114	-0.943561	0.10043	-0.119473	1.34636	-0.257599	-1.26632	0.0149357	1.08247	0.0916158	1.39876	-0.350965	0.155201	2.36015	-0.250551	2.13209
fucose	2.18948	1.08211	0.103682	0.595145	0.295043	3.22212	0.600743	3.29528	0.866146	0.772612	1.10908	-0.213796	-0.616877	-1.3192	-0.314723	-1.10674	-1.45585	0.210317	-0.803965	-0.555645	-1.68119	-0.337011	0.25423	-0.429204	0.0181135	0.160794	-0.0193422	-0.157101	0.419778	0.427827	0.162604	0.17417	0.169149	-0.0136583	0.389503	-0.30442	-0.279861	-0.352171	0.63084	-1.45338	-0.923263	-0.514526	-0.576166	-1.44039	-0.163127	-1.02786	0.288114	0.450633	-0.396931
fructose-6-phosphate	-0.68434	-0.285291	1.57389	-0.191874	-0.021565	0.948241	1.71948	0.363434	0.60144	0.862262	-0.966713	-0.881003	0.117334	-0.456157	-0.605737	-1.90916	-1.71832	-0.507184	-0.203757	-0.591418	-0.361834	-0.873623	1.41967	-1.80324	2.04914	-0.815244	1.37163	0.54453	1.6487	1.18571	-1.15561	0.152422	-0.996224	0.431022	0.8544	0.170306	2.15712	-0.151125	-0.30021	0.61079	-0.309322	-0.320391	-0.36132	-0.326495	-1.71296	-0.57599	-0.0375313	-0.947122	0.599414
fructose	1.70596	0.32221	0.930232	0.848221	0.523196	1.46185	0.831189	1.07785	0.902986	0.410587	-0.305031	-0.995033	-0.394824	-1.40657	-2.23373	-2.76464	-1.35828	-0.672604	-0.0484467	-0.654382	-0.227867	-0.710774	-1.08426	0.128251	1.80838	0.721659	0.344262	1.48117	0.219506	0.0922291	0.580213	0.104688	-0.236893	1.54732	0.194098	0.037155	1.22255	0.772758	-0.324433	-2.04726	-0.174694	0.68923	-0.374366	-0.577084	-0.579037	-1.06754	-1.27886	-0.0203957	0.553293
ferulic acid	-0.525126	0.989767	1.30715	0.945346	0.336119	0.755091	0.965191	0.451795	1.10119	0.0323087	-0.514736	-1.40543	0.0491007	-1.43436	-2.12352	-1.02899	-0.419346	0.327108	-1.08783	-1.2972	-0.623854	-1.27789	1.12782	-2.11874	0.119358	-0.972495	2.22998	0.582854	2.29342	0.797014	0.368024	1.39478	0.622569	0.110543	0.775124	-0.118176	-0.0820319	-0.35773	0.0866526	-0.618502	0.739308	1.26672	-0.99452	-1.36526	-0.116158	-0.324109	-0.275904	0.372964	-0.70274
ethanolamine	0.902241	0.605084	0.296892	-0.835443	0.399669	-0.529197	-0.359627	-0.225413	0.0432769	-0.386179	-0.748762	-0.529325	0.44152	-1.31716	-1.59596	-2.58149	-0.818183	0.00989983	1.8797	2.03661	-1.6786	-1.52845	-0.173336	1.94908	1.19334	0.438116	-0.741459	2.03679	-0.534984	-0.0328177	1.03969	0.432638	-0.279534	0.11797	-0.847077	0.443236	0.231431	1.19622	-0.481406	-1.26655	0.192728	0.0712642	-0.980462	1.55162	0.627624	-0.79512	0.947497	-0.324505	-0.216915
erythrose	1.78877	-0.222673	-0.185086	-1.34968	0.524966	-0.186997	0.261548	0.855052	-0.0787583	-0.0691578	-1.01224	0.136625	-0.752039	-2.28564	-2.43651	-1.72012	-1.22815	-0.149793	1.08701	2.24309	-1.32453	-0.266957	-0.905107	0.705249	2.38727	0.834795	-0.0471572	0.212437	0.38246	0.386027	-0.144818	0.0925938	-1.07078	0.450383	-0.343253	0.681989	0.585806	0.59579	-0.00146025	1.26731	0.311188	1.93662	0.871668	-0.85756	-0.426615	-0.420543	-0.593283	-0.115846	-0.167414
erythronic acid lactone	-0.287853	0.191616	-0.826651	-1.01332	-0.100105	0.196649	-0.580864	0.183835	-0.261771	-1.10551	-1.40048	2.86452	-1.0526	-1.24767	0.10983	1.72796	-0.515433	0.300436	0.371887	-0.158286	-0.777611	-0.656924	-0.0104503	0.183801	1.39845	0.696507	0.0210485	-0.574647	0.168813	0.819885	0.351143	-0.9637	-1.49827	0.809942	-0.707218	0.985491	-0.148746	0.0342705	-1.26563	3.16212	-0.917134	0.676449	2.34379	-0.873592	-0.44809	-0.168029	-0.247238	0.74298	-0.226861
erythritol	0.341198	-0.210408	0.229556	-0.00933202	0.558045	0.161192	-0.0793046	0.829259	-1.17934	-0.0301918	-0.437728	-0.730795	-0.460319	-0.471206	-0.91979	-0.998645	-0.865082	1.77979	0.123094	-0.695257	-0.583968	0.282501	-0.152319	0.057692	0.80173	0.724253	0.577583	0.963704	0.626215	1.03621	0.615545	0.0186055	0.0922063	-2.62357	1.04195	0.367991	0.892322	0.241007	-0.073578	-0.131242	-4.6859	1.04088	-0.302732	-0.117248	0.115264	-0.702633	0.949082	1.07782	0.238344
enterolactone	0.806895	0.498095	1.89188	-0.160793	0.242332	1.14227	1.12558	0.810699	0.901048	0.484352	-0.971009	0.3415	-0.0939806	-1.07734	-0.278791	-0.858561	-1.2247	-0.348303	-0.734407	-0.416454	-0.557731	-0.330274	1.25925	0.126654	1.50058	0.205833	1.85345	-0.0217156	2.15578	0.434235	-2.11051	-0.186509	0.102831	0.907648	0.283127	-1.54751	-1.36704	0.0607482	-0.775447	-0.514258	-1.51175	0.834387	0.138827	-1.2625	-0.364677	-0.0852928	-1.60693	-0.278658	1.96061
dodecanol	0.683217	0.557321	1.50536	0.30683	0.266749	0.442014	-0.31309	1.13938	0.505809	0.222301	-1.11967	-0.640106	-3.23189	-1.46805	-1.01822	-1.34076	-1.02813	-0.450653	-0.359445	-0.565555	-1.2663	-0.180309	0.5515	-0.403241	1.27613	0.48086	1.66866	0.911457	2.36614	0.4733	0.747864	0.36528	0.481699	0.728739	-2.60363	-0.718382	0.787302	-0.365707	-0.642043	-0.852602	0.124971	0.00862466	1.0402	-0.261555	0.221912	-0.381823	0.288079	0.50787	0.194579
dihydroxymalonic acid	1.80043	0.0131519	-0.336812	-1.74166	0.934731	0.665544	-1.40712	2.27906	-0.761558	-0.841488	-0.412061	-0.953545	-0.0912567	-0.476613	-0.607979	0.16126	0.068087	-0.647165	0.934078	-0.190726	0.330086	0.119976	0.998015	0.421865	1.97897	-1.10697	1.47235	-0.533105	0.998113	1.08455	0.866458	0.539678	1.43319	-0.114001	-0.881638	-0.684794	-0.674619	-0.547689	-0.716262	-0.0292429	-0.6829	1.32405	-1.24865	0.915688	-2.16358	-1.65077	0.02586	0.799003	-0.25331
dihydroxyacetone	0.245602	0.470578	0.497751	0.235514	0.499382	0.196291	0.339224	0.55779	0.320758	-0.308757	-0.669631	-0.033406	-0.159648	-1.49554	-2.77945	-1.14528	-0.537418	-0.275291	1.0146	0.924279	0.985648	1.00161	0.484946	1.0699	1.52466	0.0214978	0.510596	0.0925491	0.598694	0.305653	0.547678	-0.208847	0.0600729	0.0374396	0.0865308	-0.210558	0.233605	-4.59431	-2.11955	-0.0392246	0.0224053	0.0113373	-0.299063	0.652606	1.14736	-0.046568	-0.23799	0.092344	0.132464
dihydro-3-coumaric acid	-0.0609823	0.533938	0.292749	-0.353134	1.50467	-0.154173	0.488645	0.119028	-0.0307667	-0.445578	-2.02949	0.271815	-0.499036	-0.956899	-0.998463	-0.549183	-1.3891	-0.150654	3.23353	0.205113	3.08303	0.895348	0.857516	0.594169	0.365031	0.179064	0.549192	-0.0452375	0.948538	-0.0748249	0.475014	0.599823	0.55849	0.0294785	0.0512988	-0.732155	-0.279602	-0.645629	0.832292	-2.28572	-1.32869	-0.960505	-0.631104	-0.226534	0.00701547	-1.03653	-1.09497	0.0880082	-0.959603
digalacturonic acid	0.977728	-0.118501	1.0365	1.47802	-0.803333	0.513345	-0.94963	-0.724635	-0.739819	-0.0320322	0.464781	-0.0192004	-1.14878	-1.06049	-1.49173	0.352862	-1.55161	0.419983	1.3532	-1.00189	1.3539	0.978647	-0.144357	-1.60984	1.28925	0.373287	-0.114917	1.74337	0.647068	1.44896	1.95425	-0.398747	-0.451139	-1.01609	0.194476	-0.0460966	1.16449	-0.066261	-0.479918	-1.58764	-0.102756	-0.171573	-1.48285	-0.585899	-1.37482	-1.592	-0.405553	0.800083	0.918587
D-erythro-sphingosine	2.37137	1.14219	0.714568	0.466202	-0.569524	1.67455	0.431946	1.47419	0.805073	1.16233	-0.00242617	-0.84666	0.0714131	-1.42757	-1.52324	-0.574498	-0.86213	0.593108	-0.23875	-0.0892843	-1.48281	-1.03018	-0.525245	-0.499594	1.26714	1.81608	-0.100969	0.804344	0.491338	0.103879	-0.76923	0.192805	-0.0289441	1.36122	-0.334293	-0.523282	-0.280307	0.435642	-1.20296	-1.28964	0.416044	1.06901	-1.5572	0.0807517	0.0228925	-1.72789	-0.0456589	-1.22507	1.56577
deoxycholic acid	0.153352	0.0460926	0.523975	-0.819965	-0.25553	1.56327	0.994941	0.852121	0.190866	-0.303878	-0.530958	0.396895	-1.56143	-1.31094	-1.60715	-1.0731	-1.33679	-1.59161	0.144562	-1.04335	-1.20164	-0.629261	0.5867	-1.37427	-0.161744	1.25262	1.36525	0.57431	2.34171	1.58234	1.81058	0.973489	0.811509	0.67522	-0.0391533	-0.776643	1.05447	-1.32964	-0.970087	-1.00486	0.0219317	0.286114	-0.497411	-0.894912	0.509613	1.05425	0.70857	0.566272	-0.189277
dehydroascorbic acid	0.950193	0.893282	0.363854	-0.0545267	0.555863	0.892883	0.637453	0.941609	1.02925	-0.0678205	-0.548974	-0.635229	0.465976	-0.924752	-1.30447	-2.28845	-1.08925	-1.32867	-0.58505	-0.147706	-1.01373	-1.70432	-0.0856485	-0.527115	0.482508	0.44069	1.58806	1.21179	1.80815	1.62471	1.11594	1.08387	0.74071	1.41914	0.389892	-0.43694	0.94884	0.538791	-1.50592	-0.990201	0.110634	0.525166	-0.655293	-1.83976	0.163434	-0.955857	0.584411	-0.883417	-0.433172
cytosin	1.5662	-0.317291	-0.66642	0.460055	-0.204045	1.09519	-0.391423	-0.0326306	0.575548	0.62573	0.676349	-1.15208	0.321164	-0.94941	-0.467743	-2.39224	-0.751767	0.201228	-0.189135	-0.49272	-1.27406	-2.36938	-1.66666	-0.516292	2.04726	1.01508	1.19607	0.902984	1.41272	0.678981	0.773425	0.517774	-0.0516221	1.16256	0.0467942	0.333356	0.282029	-0.323988	-1.56479	-0.0221628	0.308251	0.786103	-2.06719	0.311973	0.231906	-1.5893	1.26927	0.486074	0.546711
cytidine-5-monophosphate	1.50861	0.692918	0.767507	-0.346286	0.650997	-0.0827753	0.960471	0.286926	0.355068	0.602125	-0.390255	-0.212496	0.0829759	-1.3197	-1.8975	-2.38358	-1.58705	-0.928625	0.926909	-0.888803	-2.46179	-0.480398	-0.13666	0.26702	1.24601	0.683034	0.635121	1.33723	0.630531	1.00009	0.511222	1.31123	0.50474	1.04155	-0.110074	0.393555	0.827043	0.618552	-0.800018	-2.35493	0.177295	0.127495	-1.58243	-0.442151	-0.548984	-1.02159	1.08313	0.361085	-0.139188
cytidine	-0.0970583	0.177288	2.15501	0.87799	1.60198	-0.457337	2.02444	0.189106	0.190602	-0.127781	-0.505428	-0.349993	-0.361469	-0.460007	-0.0811943	0.0318775	-0.354535	-1.30913	-0.254939	-1.48481	0.680065	1.45686	-0.027729	0.111344	-2.61949	-1.52253	0.408305	-0.176645	-1.14504	1.01252	1.63155	0.117711	0.958401	0.622906	-0.168239	1.85077	1.71818	-0.894732	0.561002	-1.4826	-0.736837	0.313544	-0.569855	-0.621264	-0.510806	0.0564832	-1.44593	-0.78541	-0.427689
cystine	-0.250703	-0.795812	-0.992016	0.416834	1.70619	-0.541048	-0.0477669	-0.441243	0.108253	0.95015	-1.60938	0.470114	2.0017	-0.665533	-1.80047	-1.34704	-0.705173	-0.539562	-0.395024	-1.31719	0.309398	0.729927	1.23569	-1.31274	-1.5012	0.0164184	0.838948	-0.100034	-0.105178	2.10585	-0.327562	1.29445	0.82401	0.59214	-0.839128	-1.02439	0.229846	-0.9461	0.71075	-1.38967	0.124993	-0.490731	0.9776	0.573043	1.38078	1.96869	0.472921	-0.611125	-0.835066
cysteine	0.836576	0.231433	-0.604369	-0.181464	-0.221907	0.580361	-0.107985	-9.27839e-05	-0.10508	-0.148949	-0.781332	-0.689352	-0.585335	-2.00596	-2.03327	-1.40824	-1.25469	-0.432873	-0.966442	-1.00806	-0.0125525	-2.15556	-0.16624	-0.729715	0.0397506	-0.681927	0.0558055	1.51407	0.0919414	0.727964	0.803684	1.40411	0.041477	1.46574	1.01183	0.846069	2.34109	1.13915	0.566653	-1.14809	-0.278043	0.786159	0.199172	1.60096	1.59946	-1.13972	0.99023	-0.757836	0.878414
cystathionine	1.35421	0.547429	0.37152	0.0939645	-0.0381027	1.37557	0.814165	1.78449	1.03515	0.98994	0.0320872	-0.222412	-0.282304	-1.51806	-2.87605	-0.629972	-0.863448	-1.31521	-0.665175	-2.18045	-1.64557	-0.0242497	-0.625338	-1.49779	-0.199833	0.581152	0.4197	-0.313072	0.257596	1.04239	1.47083	1.77397	0.574204	0.381492	1.11237	-0.48363	0.170283	0.536708	0.660797	-0.0987929	0.625565	1.32484	0.43072	-0.825625	0.0605218	-1.2276	-0.286397	-0.743956	0.0217572
cyanoalanine	1.12417	0.0424981	-0.590843	0.830688	-0.456274	0.321523	0.589395	0.408425	0.574645	-0.102578	1.8985	-0.43657	0.116968	-1.22895	-0.924235	-0.614187	0.0425934	1.33778	-0.731554	-1.83889	-1.91942	-0.873454	-0.519711	-0.75234	-0.528232	0.442403	1.09388	0.121098	1.65134	1.51475	0.874579	1.11628	-0.267837	1.21254	0.362942	0.669193	-0.409193	0.113232	-0.106582	2.31038	1.24117	-0.155457	-1.26211	-0.0390405	-1.73286	-1.55313	-0.226941	-1.39218	0.382411
creatine	0.317286	-1.2072	-1.35613	0.293217	-0.330937	0.66845	-0.317764	-2.66505	-0.125583	-0.339263	-0.199473	-0.155713	0.360409	-0.455789	0.802877	-0.560936	0.0801651	0.357069	2.92411	0.782331	4.2162	-0.239669	0.0843087	1.00512	-0.110485	0.679394	-1.64185	-0.658376	-0.814926	-0.374293	-0.417759	-0.428156	-0.471883	0.462693	-0.864558	0.0680687	0.609733	0.251721	-0.340819	-0.0502443	0.448347	0.0634157	-0.751324	0.297138	0.967732	0.594224	-0.318949	-0.383376	-0.124123
conduritol-beta-expoxide	0.643816	0.5216	0.833251	0.386536	0.331618	1.29034	1.74893	2.16385	1.03543	1.06379	0.508069	0.570327	0.663949	0.435773	0.480232	0.0647419	-0.171727	-1.79379	1.28324	0.455513	-0.250013	1.01559	0.744574	1.06748	0.558557	1.04596	-1.15098	-0.517267	-0.739236	-0.492305	-1.25888	1.08195	0.0097347	-0.0515442	-2.92332	-1.08704	-0.208191	0.223901	-0.432279	-0.584691	-1.59904	-1.60365	-1.63769	-0.485069	-0.156066	-0.428539	-0.0566254	-0.289341	-0.689483
citrulline	0.260519	0.053958	-0.571156	-0.123819	0.631849	-1.10982	-1.59342	0.743525	1.09769	-0.0810773	-0.951115	-1.72874	1.76826	1.79807	1.72947	0.673028	1.30817	0.73376	1.45031	-0.224728	-0.875547	-0.511352	-1.18061	1.21707	0.462412	0.748149	0.492519	0.00282435	-0.409434	0.34476	-0.338946	-0.00883597	-0.394486	0.618263	-1.5561	-0.267467	-0.877221	0.0222117	-1.06256	-1.12483	0.712659	0.111867	-2.74575	0.361851	0.879771	-0.698032	1.07232	0.569479	-1.18801
citric acid	0.108383	0.88114	1.08602	0.703657	0.814522	0.055514	0.339153	1.88403	1.87679	1.06116	-0.0395188	-0.33575	-0.17801	-0.711322	-1.40615	-0.919125	-1.67773	0.133115	-0.0431737	-3.30325	-0.969354	-1.65821	-0.4999	-0.0659509	0.0032401	0.981262	0.75118	0.340615	1.46164	0.28711	1.32361	-1.47073	0.234041	-0.111489	0.819144	0.240754	-0.749823	0.379589	-0.991131	-1.69603	-0.625674	-0.175826	-0.150949	-0.53764	-0.488767	-0.115863	0.851401	0.431364	1.50081
citramalic acid	2.27001	-0.00217605	-0.0093809	-1.28488	-0.589478	2.7526	-0.312195	0.30398	0.0160726	1.36128	0.841238	-1.43569	-0.795235	0.146441	-0.877275	-0.921742	-0.461155	-1.20707	-0.708109	-0.952091	-0.725992	-1.01422	0.25442	-1.57648	0.558305	-0.371926	0.765753	1.75166	2.40713	0.545098	0.612533	0.516097	0.0363954	0.211317	0.776887	-0.379784	-0.351585	0.979028	-1.01855	-1.37886	0.681837	-0.0220369	0.200666	-0.358706	-1.04905	-1.203	1.38545	-0.0362529	0.137992
cis-gondoic acid	-0.319052	0.884473	0.0790509	-0.751185	0.421874	-0.93129	0.74754	0.443559	0.651784	-0.965668	-1.3003	-0.22328	0.747928	1.07926	1.72712	-0.108068	0.713634	-1.13417	-1.08301	2.02389	1.0414	-0.0876062	0.528328	0.902274	-1.10264	-0.540123	0.25262	-1.16939	1.26691	0.462622	0.382646	-0.248796	0.498185	-0.406597	-0.910568	-0.658672	-0.323588	0.477787	-2.25599	0.40896	-0.591194	1.81606	0.189567	0.835143	2.25755	0.0454217	-1.08075	-0.949717	-0.44519
cholesterol	-0.0858178	1.14723	1.81275	0.676694	1.07808	0.594543	1.03684	0.86881	1.2464	-0.450111	-0.388443	-0.190509	-0.922075	-1.14752	-0.378132	-1.75898	-0.154156	-0.312669	-2.55143	-1.15975	-2.0875	-0.56984	0.296552	-0.582149	-0.30541	0.446336	1.21903	-0.413891	1.27939	1.22446	0.748294	0.313916	0.394571	-0.784916	1.34798	-0.354167	0.387184	-0.248498	0.987556	-1.16933	-0.0227276	0.529625	-1.88054	-1.26294	-1.2635	1.10215	0.448502	0.696754	0.564506
chenodeoxycholic acid	0.134141	0.42045	0.644279	0.18666	0.720903	0.914524	0.450991	0.229231	0.14672	-0.260827	-0.376044	0.140096	-0.253405	-0.798881	-0.814629	-0.533679	-0.516612	0.560991	-3.2686	-0.52859	-0.621505	0.563174	1.11878	-0.415328	0.22889	0.759362	0.610882	0.0138488	0.95353	0.533479	0.685113	0.0294815	0.582907	-0.0142254	1.02491	0.0846707	0.311721	-0.343698	0.305445	-0.537703	0.946237	0.834309	-4.40362	-0.622429	-0.538161	-0.287657	0.728272	-1.76107	0.0838643
cerotinic acid	-0.687228	1.48536	0.188405	0.298798	-0.0707394	-0.511608	1.56466	-0.0252993	1.38303	1.22417	1.01369	-0.584274	-1.46688	-0.912481	0.779616	-1.20494	-0.0607129	-0.589298	1.33468	1.71345	1.85803	-0.961244	-0.476702	-0.967914	-0.31222	-0.467678	-0.482395	-0.204024	-0.119808	-0.559387	0.222846	-0.394509	0.242217	-0.528922	0.0198639	-0.658732	-0.0520938	-0.856891	-0.836211	0.19724	1.70375	2.1288	-2.0696	-0.981339	1.64702	-1.18341	-0.0168167	-0.628413	-0.976771
cellobiose	0.695146	-0.902786	-0.236235	0.295773	0.137808	0.36477	1.24677	0.550152	-0.319636	0.144703	0.281851	-0.628354	-0.61263	-1.57418	-1.45126	-1.35307	-1.79379	-0.354863	0.231798	-1.85837	-1.09584	0.902114	1.04254	-0.200028	1.18338	0.0470422	-0.364267	0.256041	-0.306811	0.200062	-0.108272	0.580805	-0.223255	-0.838169	1.45458	0.109799	0.905044	1.05945	2.38987	0.521674	0.656002	-2.51799	2.09466	-1.01483	-1.28505	-0.301669	-0.192332	-0.0821841	0.176787
capric acid	0.510402	2.13773	2.35191	-0.130741	0.856543	-0.0151853	0.176397	1.21995	0.97038	-0.541473	-0.089278	-0.463448	0.0756085	-1.11269	-0.89606	0.0165921	0.476661	-0.795026	-0.503826	-0.746994	-1.66048	-0.83185	0.879809	-0.909493	0.0686265	-0.205157	1.0976	-0.214317	1.84459	1.56839	0.558131	0.193105	-0.0555427	-0.13281	-0.0298552	-3.57019	-0.276207	-0.669463	-0.101415	-0.622313	-0.510904	0.733052	-0.756557	0.0446682	-0.451025	0.942522	-0.379571	-0.459655	-0.133678
butyrolactam	0.101777	-1.34387	-1.01606	-0.569068	-0.590592	-0.19664	-0.807324	1.06987	0.619457	-0.308049	-1.277	-0.666501	0.519569	0.165445	0.547045	-2.44371	-1.30564	0.487049	1.59823	0.97151	1.07504	1.07354	1.41088	1.47332	0.903367	1.31556	0.755273	0.0756195	1.40572	1.07527	-0.997663	0.523667	-1.14584	0.265411	-1.68071	-1.91161	-1.27158	0.645436	-1.29995	-0.914418	-0.0251557	0.515216	-0.802199	1.04831	0.805147	0.199945	0.694463	0.262122	-0.15677
butylamine	1.19686	-0.140713	0.0309027	0.140383	-0.096185	-0.328644	0.198948	0.254541	0.145754	0.790047	0.617215	-0.0442519	-0.379548	-1.21676	2.77559	-1.40589	-1.34584	0.263585	0.24941	-2.2634	-2.41762	0.624871	-0.265856	-0.290857	0.836975	0.752516	0.689226	1.03975	-0.292616	1.24618	1.19845	0.649258	0.29583	0.832265	0.338837	0.266112	-0.50872	-0.199456	-0.472553	-1.64269	0.674027	0.238664	-2.31567	-1.21372	-0.365832	-1.34777	1.4773	-0.227603	-0.000511234
beta-glycerolphosphate	0.974509	-0.0393268	-0.0506057	0.0773494	-0.798617	1.28299	-0.140322	1.51571	0.338956	-0.222292	-0.219384	-1.3278	-0.973037	-1.96156	-1.21329	-3.00812	-0.84575	1.28828	0.427237	-0.350505	-1.8976	0.804416	0.509409	0.231831	1.6752	1.2023	-0.331789	0.469641	0.285512	1.45524	0.487069	0.789464	-0.0459557	-0.288005	0.726855	-0.562187	0.10104	-0.381459	0.376618	-0.800122	0.191393	0.242511	-0.714502	-1.83805	-0.0364653	-1.11077	1.56862	0.472953	-0.296453
beta-glutamic acid	1.19446	0.464902	0.275269	0.179978	0.0492555	0.184491	0.381431	0.102351	0.0749609	-0.984579	-1.2219	1.37569	0.584893	0.183327	-0.0902249	0.0234573	0.950801	0.00710714	-0.237368	-0.897084	-1.55324	-1.69159	-1.17917	-0.970569	-0.514631	-0.624565	1.00969	0.693483	0.148949	0.715259	0.513924	-0.108383	-0.444772	0.329312	0.512596	-0.310942	-0.0391646	1.11701	0.939308	2.45653	1.36986	2.17151	1.95888	-1.50199	-1.38866	-1.77337	-1.38521	-0.700741	-0.87085
beta-gentiobiose	1.09535	-0.312205	0.499184	0.632413	0.363992	0.973549	0.310072	1.96361	0.633309	-0.736529	-0.570301	-1.18157	-0.475293	-1.70675	-1.84133	-0.58098	-1.12778	-0.96731	-0.871777	-1.34358	-0.357293	0.231582	0.81328	-0.832942	-0.768783	0.192845	0.665601	1.05339	0.91202	1.0958	1.91145	1.28653	0.268402	1.41176	0.582051	0.157539	1.67024	0.228954	0.960216	-0.799097	1.18625	0.483836	-0.902215	-1.3961	-1.19066	-1.99286	-0.785395	0.148873	-0.538748
beta-alanine	-1.48028	-0.541773	0.798174	-1.32977	0.283085	-1.9045	-0.491808	1.00701	0.326636	-0.373488	-2.01898	1.24995	1.89335	0.670227	1.3406	0.862457	0.988738	-0.105163	-0.327708	-1.42706	-1.32282	-0.482573	-0.860814	-0.0752817	0.83443	-0.111939	0.881302	0.324165	1.08174	1.121	1.64624	0.0415867	-0.461657	-0.745977	-1.31697	-0.886006	-1.87381	1.12662	0.180835	-0.213894	1.53276	0.847436	-0.122455	-0.458336	-1.00441	-0.134187	-1.01329	0.99829	0.257533
beta sitosterol	1.29626	0.815009	0.869516	0.162294	0.919275	0.747066	0.986877	1.55982	1.15611	-1.60121	-1.15208	0.476618	-0.358229	-0.561328	-0.914328	-0.00426291	-0.243199	-2.2067	0.240116	0.0703622	-0.824243	-0.497567	-0.262152	-1.55464	-0.401942	-2.09379	0.704545	0.0238206	0.981204	0.759089	1.10348	-1.00795	-0.512336	0.229619	1.55339	-0.939322	2.18509	-0.423691	-0.468331	0.0765299	-0.110438	0.62506	-1.53384	-2.1088	0.204162	0.11143	0.66398	0.246021	-0.275351
benzoic acid	1.13947	0.482875	0.918083	0.388906	0.510227	1.60462	0.223369	1.66269	1.79305	-1.1354	-1.83326	-1.72809	-0.26611	-1.51656	-0.769319	-0.701453	-1.05934	-1.39533	-0.217364	1.12622	-0.0480546	-0.256003	0.639863	0.446656	0.558199	0.649954	1.19602	0.604296	2.24451	0.675695	0.759111	-0.0405534	-0.0186203	0.653379	-0.12406	-1.40974	-0.609344	-0.250014	-1.7045	-1.73517	-0.56043	0.979283	-1.08714	-0.285402	0.802082	-0.610926	-0.704222	-0.048567	0.631842
behenic acid	0.391604	0.540716	1.30999	0.322271	0.538715	0.656424	0.0936812	0.739138	-0.0772448	-0.00357401	-0.104897	-0.840417	-0.193185	-0.208095	0.648815	0.277029	0.28886	0.079023	-1.54511	-0.119247	-0.371558	-0.101274	0.283104	-0.128533	0.206468	-5.43814	0.527891	0.124576	1.47454	0.415303	0.488062	0.0154552	0.60253	0.063479	0.850714	-0.0753103	0.436326	0.0177738	-2.05611	1.45151	0.138996	0.36187	-1.14792	-0.557793	-0.383615	-0.268617	-0.352816	0.0625823	0.0742617
aspartic acid	0.19466	-0.874394	-0.0771161	-0.00209013	-0.813399	0.135711	0.555147	-1.07196	-0.922157	-0.0278019	0.120615	0.258765	-0.647388	-1.31385	-1.81535	-1.94899	-1.2816	1.32215	0.815261	-1.45584	-0.415147	0.692069	0.974612	-0.195819	-0.73406	-0.25252	-1.05044	-1.64473	-1.11351	0.042686	0.360123	1.29671	0.726357	0.636554	1.08414	1.33906	0.899978	0.302842	3.07845	1.33961	1.19793	0.406944	0.574379	-0.509021	-1.46399	-0.272953	-0.00325578	0.304513	-0.049294
asparagine	0.0135097	0.144845	0.581214	0.868949	0.152332	0.391492	1.31618	-0.791905	-1.37173	-0.206099	1.72786	0.929924	-0.0331123	0.0961012	-0.962964	-0.0471956	1.20098	-0.548372	-1.62772	-1.62206	-0.845619	-0.746321	-0.999155	0.157684	-2.43357	0.343284	-0.432788	-2.0448	-0.284337	1.3598	1.64661	1.06922	1.16427	0.0624277	0.887409	1.97341	0.371065	0.801459	1.44829	0.113573	1.15683	-0.363735	0.0156139	-0.850658	-0.392719	-1.1601	-0.157536	-0.241506	-1.05146
arachidonic acid	-0.56917	0.239207	-0.988707	-0.830227	0.482616	1.30816	0.0411921	1.16393	0.588283	-1.3648	-2.08834	-1.26404	0.705633	-0.0687886	-0.174133	-1.82334	0.459698	-1.7296	-0.165534	0.66987	1.59307	-0.161403	-0.508329	1.06624	0.696024	1.06985	-1.33834	0.351328	0.0197292	0.4588	-0.586847	0.540581	0.565027	0.107313	-1.07002	-1.60643	-0.999429	0.40949	-1.50756	2.27581	0.538146	1.51934	0.022694	-0.143321	1.76788	-1.02391	-0.0980587	-0.133489	0.782119
arachidic acid	0.974926	1.03002	2.05727	0.431258	1.35453	0.367694	0.857552	0.840392	0.112137	-2.67269	-1.01194	-0.452004	-0.317641	-1.11915	-0.369517	-1.83491	0.397752	-1.44437	-0.874029	-0.196896	0.730464	0.0372237	-2.20578	-0.89064	0.133941	-0.534431	0.754555	0.963824	1.8086	1.06619	0.4748	-0.153556	0.310967	0.241336	0.779177	0.0997505	0.517589	0.0806839	-0.388554	1.91304	-0.682739	0.759305	-0.429654	-1.25035	0.0748614	-1.22085	-1.32539	0.101025	-0.0226816
arabitol	0.769883	-0.0140306	0.0724039	0.282893	0.242152	0.747448	-0.107691	-0.459994	0.399831	-0.0931592	-0.205345	-5.62741	-0.403343	-0.726972	-0.601234	-1.22726	-1.11052	0.992788	0.519419	-0.440544	-0.545033	0.633864	0.618973	0.355985	1.12216	1.06161	-0.0942471	0.109197	0.282079	0.293086	-0.145602	0.287158	-0.473596	0.20678	0.0846052	0.0399052	0.305272	-0.0212662	0.83682	-1.01504	0.230919	0.522174	-0.81705	-0.311286	-0.0123506	-0.635243	1.13859	0.483671	0.346364
aminomalonate	-0.40818	0.382727	-0.266985	-2.12478	0.293447	-1.48986	0.139409	0.292121	0.525348	-0.198402	-1.31038	0.00697674	1.23582	1.10509	0.523403	0.625757	0.835293	-0.187243	0.687364	-0.186457	-2.93707	0.134193	0.211959	0.017006	0.217373	1.73002	-1.24116	0.480269	-0.174893	0.478447	0.341802	-0.123099	0.109682	-1.51847	-1.82271	1.43697	0.0137655	0.834894	-0.851526	-1.45832	0.30852	0.0859708	-1.70585	0.887453	0.738759	0.945991	1.26304	1.1301	-0.781126
alpha-ketoglutarate	0.621144	0.780905	0.743663	0.258233	-1.79775	0.226378	0.676116	0.73654	0.629265	0.339117	0.152103	0.24466	0.514426	0.362491	0.412346	-2.4839	0.367471	0.103516	0.590952	0.347941	-0.149831	0.301611	0.452114	0.386669	0.696704	-1.69614	0.882078	-1.81679	0.787936	0.874605	-1.76935	0.708124	-1.64704	0.580381	0.275646	0.463182	0.463656	0.367353	0.10856	-0.108821	0.533115	-1.66919	-0.164601	0.453748	0.480448	-3.5306	-1.67119	0.533121	0.33841
alpha-aminoadipic acid	1.21053	0.28698	0.730182	1.6366	0.287139	0.99326	0.998437	-0.610741	0.41469	1.07454	1.00501	-1.34137	-1.63764	-0.00368802	0.936925	-0.0366048	-1.1952	-1.09447	-1.13936	0.427884	1.13519	-0.516276	-0.987169	0.468334	-0.504223	-0.926781	-0.107778	0.436134	0.223903	0.446924	0.232878	1.15499	0.568755	0.650823	1.49939	2.02863	2.13221	-0.864468	-0.44128	-1.38502	-0.199234	-0.846951	-1.06097	-0.0500204	0.743834	-0.960097	-0.894388	-0.639004	-1.59052
allantoic acid	1.37832	0.332023	0.287518	-0.876727	1.09808	1.573	-0.288023	-0.547607	0.122594	-0.700339	-2.63775	-0.0314459	0.695646	0.508123	-0.191697	0.296748	0.608952	1.04226	-1.43975	0.859548	1.40584	0.0370417	-1.05705	1.64333	-0.129975	1.64832	-0.620535	1.76924	0.24455	-0.837064	0.439897	1.51615	-0.323973	-0.23578	1.20791	-0.448124	-0.696572	-0.653423	-0.937211	-0.306933	-1.55443	-1.43513	-0.579909	0.492077	0.876668	0.167993	-2.04158	-0.988755	-0.0509446
alanine-alanine	0.755679	0.188703	0.470051	0.185401	1.01327	0.420476	0.521434	2.02721	1.04672	0.0644699	-0.205819	-0.961884	0.163955	-0.303628	-1.38466	-1.94669	-1.435	0.238899	0.0766797	-1.54389	-0.844941	-0.67662	0.222966	-0.723233	1.16176	0.866551	0.318869	0.367144	2.45792	2.42603	0.253709	1.03158	0.165626	0.811931	-0.779381	-0.535352	-0.316539	0.40235	-1.23042	-1.43779	0.266951	-0.392716	-1.24532	-0.62807	-1.0654	-2.02289	0.543304	0.669723	0.0694389
alanine	0.807601	0.213452	0.305187	0.419719	-0.0822024	-0.775865	0.438314	0.407512	0.267554	0.634759	1.04623	0.366345	-0.368621	-0.319269	-1.19215	-0.908198	-0.633274	0.486689	0.633019	-1.4122	-1.59948	0.692989	0.188908	-0.638765	-0.135033	-1.35365	0.859956	0.957785	0.298668	0.936842	1.08901	0.800692	0.63479	0.835955	0.639494	0.497208	-0.0144198	0.31537	0.101964	-1.76542	0.96128	0.18729	-0.491114	-0.562539	-1.73534	-0.552402	1.09299	1.04073	0.0351619
adipic acid	0.663295	-0.275939	0.0965257	-0.343561	0.288978	-0.0328335	-0.0905745	0.939814	-1.62123	-0.368675	-1.13771	-0.664034	1.50596	0.328758	-0.0935625	-1.15183	-0.312266	-0.447596	-4.11118	-0.475035	-0.933354	-0.0822218	0.568951	-0.414073	2.82141	0.939412	0.50941	1.44649	1.50531	1.31144	0.773247	-1.14759	0.169933	-0.322985	0.86279	-0.568742	0.27765	-0.137519	0.0730041	-0.333903	-0.464436	-0.233856	0.602589	1.09568	-0.283565	-0.293606	-0.294594	-0.091246	-0.231366
adenosine-5-monophosphate	-0.635107	-0.542888	0.0792744	-0.650113	0.681655	2.1224	2.69442	2.82619	1.74986	1.42908	-0.179323	-0.538528	-0.415767	-0.692357	-1.5374	-0.873154	-0.312498	-0.506062	-0.58636	-0.976372	-0.654678	-0.472186	0.0476104	-0.615048	0.15171	-0.445568	-0.179624	0.20284	0.398594	-0.219364	-0.375164	2.08412	-0.35293	2.33472	0.820041	-0.60532	1.05338	-0.587135	-0.850772	-0.602381	-0.96653	0.0731174	-0.317478	-0.584677	-0.695619	-0.171834	-0.531097	-0.0745472	-0.0638297
adenosine	-0.531948	-0.261161	0.0414136	-0.214563	0.816446	0.715395	2.47609	1.84108	1.55192	2.7166	-0.634006	-0.950925	-0.517799	-0.92822	-1.22673	-1.29155	0.602944	-0.383516	-0.644572	0.30401	1.18261	-0.687844	-0.272876	-0.70654	-1.09696	-0.636687	-0.294825	0.532894	-0.304767	0.645803	-0.254705	2.37573	-0.3868	0.525688	1.08559	-0.406257	0.868335	-0.44103	-0.582825	1.99767	-0.533407	-0.253403	-0.93024	-0.862233	-0.364308	-0.765262	-0.0398596	-0.767991	-0.875423
adenine	0.612822	-0.246315	0.625571	-0.0126449	0.414454	0.612032	0.265839	0.595305	0.192973	0.0646168	-0.440212	-0.53539	-0.394035	-0.748152	-0.903858	-1.55414	-0.604167	-0.677222	-0.458516	-0.258187	-0.516819	-1.20287	-0.263969	-0.369537	0.602624	0.106908	0.117906	0.537095	0.406275	0.15294	0.366781	0.518405	0.164502	0.362272	0.364716	0.175004	0.298866	0.0166711	-0.63349	-0.216816	-0.85805	0.0516184	5.99901	-0.884286	-0.353534	-0.805766	0.00622433	-0.116642	0.103583
aconitic acid	1.08349	1.06838	1.12343	0.718161	0.909775	1.21793	0.729872	2.13286	1.85709	0.0732703	-0.636089	-2.22484	-0.278331	-1.66874	-1.1038	-0.921809	-0.749838	0.553236	0.751774	-1.49353	-0.556788	-0.35416	-0.303232	0.291811	0.71494	1.1277	-0.171075	-0.216778	1.86506	-0.488218	-0.019429	0.10072	-0.370173	0.218063	0.274477	0.430359	-0.403858	0.416364	0.0413025	-1.64319	-0.40261	0.738077	-0.0509378	0.00907718	-0.178586	-1.83566	0.759315	-1.38016	-2.08801
acetophenone	1.24087	1.17062	0.298986	0.230513	0.212369	0.322371	0.433628	1.23215	1.02774	0.36786	-1.17212	-1.30561	0.287449	-0.302461	0.207578	-1.25943	-0.646282	-0.211559	0.118028	-0.0166519	-0.193466	-1.75058	-0.57264	-0.138656	0.641122	0.73348	1.3502	3.07107	1.85891	1.32076	-0.0674159	0.301156	-0.393315	0.323434	-0.762138	-1.9152	-0.688886	0.338701	-0.87699	-1.3076	-0.0408093	0.487557	-1.99845	-0.0145844	0.606987	-1.30595	0.71133	-0.363974	0.29099
7-methylguanine	0.954614	0.463968	1.88123	0.0250834	0.977465	0.261033	-1.18296	1.37018	-0.451616	-0.558191	-1.76956	-1.35433	-0.910349	-1.33683	-1.06017	-0.577028	-0.579585	-0.0469279	-0.240495	-1.60615	-0.244304	1.10189	0.681326	0.769409	0.888509	1.42737	-0.0661039	0.326921	-0.484681	2.06767	1.26761	0.667352	-0.0150925	0.684934	1.11193	0.348401	0.742344	-1.22588	-0.673116	-1.68831	-1.4253	0.0809313	-1.17009	0.768322	0.760843	-1.66752	0.851961	0.750455	-0.663121
6-hydroxynicotinic acid	0.301242	1.33499	1.2953	-0.603295	0.702984	-0.732531	1.06757	0.956301	0.702329	-0.462579	-0.944086	-0.678282	0.090825	-0.412065	-0.081353	-0.631256	-0.556017	-1.61864	0.432395	-0.514087	-2.17904	-0.929951	-0.00161469	-0.465763	1.24068	0.895826	1.65224	0.833134	1.75199	1.47266	0.689464	1.30506	0.784666	0.907637	-0.77392	0.138435	0.195498	-0.586645	-1.47886	-2.09546	0.422364	0.0623583	-2.12142	-0.236851	0.262032	-1.09593	0.25921	0.294446	-0.516841
5-hydroxy-3-indoleacetic acid	1.49704	0.460098	0.377054	-1.0597	1.17827	-1.06475	1.13264	0.486848	0.98848	-0.990502	-1.24059	-1.25402	0.509363	0.923409	0.413777	0.410923	1.33232	-0.483717	-1.23478	-0.488161	0.564953	-1.3644	-0.116184	-0.0134412	-0.334024	-2.55762	0.816151	0.759918	-0.0149643	2.26053	0.939267	0.252102	0.782623	0.220866	0.391791	-0.114595	-0.368132	-0.00820853	0.397292	0.0350261	1.48449	-0.407169	-1.04042	-0.910033	0.913769	-0.383725	-2.80799	-0.280873	0.331749
5'-deoxy-5'-methylthioadenosine	0.618387	-0.401515	0.888964	0.249962	-1.0859	0.462598	-1.00489	1.38223	0.621331	2.15058	-1.52936	-1.1609	-2.03417	-0.386717	-1.72488	-1.01628	-1.29707	-0.490466	0.460695	-0.49406	-0.73778	1.12945	0.564401	-1.67607	1.4769	1.128	1.50524	0.637907	0.52167	0.569792	0.379227	-0.140367	0.152374	0.298311	0.724033	-0.168054	1.79369	0.0184306	0.593851	-1.27863	-0.198014	-0.348651	0.274467	-0.189598	-1.51413	-1.20222	-0.689953	0.575619	1.07954
5-aminovaleric acid	1.63481	3.54694	0.101751	-0.815892	-0.361835	-0.271487	-0.201787	-0.045234	1.2139	-0.831547	-0.537211	-0.840593	-0.0971879	-0.583118	-0.718458	-0.729912	1.45145	1.40209	-1.09399	-0.310463	-0.321237	-0.277933	-0.874927	0.0441001	1.34463	-0.209871	-0.296791	-0.580325	1.11981	-0.180465	-0.185364	-0.463239	-0.66035	-0.428	2.05858	1.37949	-0.661864	-0.781141	-0.478824	-0.886403	1.70603	-0.466923	-0.910704	-0.404453	1.4055	-0.394475	-0.843952	1.37026	-0.430056
5,6-dihydrouracil	0.387355	0.140452	0.240989	2.23256	-0.138751	-0.0635208	1.53491	0.166087	-0.290477	-0.273292	-0.725313	0.253711	-0.00289258	0.0211781	-0.0528168	-0.0507465	-0.1087	0.0115248	-0.0503826	-0.764649	1.41528	-4.74831	-3.23837	0.399014	0.23076	0.248047	0.00337347	-0.564068	0.408729	0.487565	-0.42148	-0.105258	-0.166352	-0.0752307	-0.115536	0.214423	0.180381	0.0449322	0.688762	-0.906297	0.491325	0.640039	0.447151	-0.195376	0.374276	0.588582	-0.619582	-0.0233214	0.851563
4-pyridoxic acid	-0.18086	0.112608	0.44531	1.22236	0.737131	-0.736843	0.760298	-0.759991	0.167793	1.08517	1.34939	-0.0309445	0.488452	-0.584673	-0.773403	-1.81467	1.79506	-0.331255	-0.0344268	-1.03466	-1.18921	-0.905568	-0.755464	-2.54883	1.57241	0.516079	-0.00500783	2.36952	2.181	1.82669	0.315228	-1.16381	0.796661	0.439723	-0.445828	-0.829632	0.2047	-0.78085	-0.245721	-0.57321	-0.352156	0.0150795	0.0675173	-1.21233	0.288835	-0.68812	0.658331	-0.460701	0.0183836
4-methylcatechol	0.148574	-0.555724	1.02672	0.351644	0.376981	-0.0342725	1.02849	1.6733	0.1811	-1.22865	-1.27498	-0.68098	0.337781	-1.71495	-1.56151	-2.29618	-0.411948	0.504145	0.132437	-0.40907	-0.588057	-0.413096	1.27332	-1.03061	2.09675	0.427178	0.243522	0.206322	0.660695	0.361625	0.853091	-0.921933	0.468562	0.142497	-0.140977	0.199651	0.0158127	-0.800125	-0.215438	-0.559576	0.0782404	2.64578	-0.340078	-1.36509	-0.905542	2.32732	-0.991751	0.117517	-0.900563
4-hydroxyphenylacetic acid	2.80869	0.542439	1.07438	0.843921	0.600565	1.32139	0.531208	0.850846	-0.724594	-0.0520272	-0.112401	-0.9864	-0.0855506	-1.12639	-0.0514635	-1.2913	-0.297844	-0.237251	0.579103	0.670331	-0.710917	-1.09978	-1.96884	0.447871	1.11269	-0.0306239	0.998664	1.10927	1.25405	0.399956	1.15517	1.13274	0.197249	1.16192	0.651914	-0.0181586	1.05434	-1.46602	-0.729623	-1.50096	-0.557819	0.905595	-1.32485	-1.16041	-0.582476	-1.39245	-0.730748	-0.573582	-0.505294
4-hydroxymandelic acid	1.83819	1.21363	1.00522	0.594404	0.93741	0.561049	0.210383	0.617295	0.00634945	0.652856	-0.278318	-0.681856	-0.210823	-0.119877	0.239537	0.148322	0.35708	-0.517008	-1.18736	-1.53513	-1.5244	-2.51992	-0.908328	0.0848316	0.504645	-0.026691	0.667159	1.18813	0.864116	0.755333	1.30719	0.99109	-0.0900331	1.72033	-0.194894	0.388623	0.163378	-0.731969	-2.30773	-1.59626	0.29524	0.465962	-0.776106	-0.618656	-0.644035	-2.40968	0.529998	-0.18363	0.605483
4-hydroxyhippuric acid	0.549438	0.340706	0.989933	1.2917	0.704932	0.67168	0.236503	0.210723	-0.298475	-0.326174	-0.21435	-2.13549	0.472196	-0.82633	-1.14845	0.0814546	-0.916958	2.53941	-0.0041435	-1.14061	-0.973056	-1.5756	-1.22583	0.0367034	2.06726	1.48135	0.694787	0.463805	-0.0132632	0.328732	0.90664	0.358395	0.401912	0.540606	0.151089	0.353336	0.282926	-0.899183	0.217424	-0.658954	-0.30386	-0.32597	-1.97191	-0.281173	-1.17305	-2.19396	0.00898382	-0.277306	1.25176
4-hydroxybutyric acid	0.796763	1.03452	0.912751	-0.280156	1.02719	0.540761	0.825101	1.77432	0.87197	-0.305304	-1.11352	-1.19091	0.198141	-1.0825	-0.0890839	-1.50609	-0.839516	-0.821809	0.760697	0.116716	-1.07888	-0.619892	0.422764	0.215728	-3.17702	0.427192	1.48095	0.867768	1.53273	1.63461	0.726439	1.23847	0.069765	0.261099	-0.378258	-0.132591	0.424916	0.00155975	-1.31244	-1.56799	0.190164	0.341208	-1.93773	-0.168646	0.195553	-1.24723	0.12225	0.506079	-0.0618682
4-hydroxybenzoic acid	1.65079	0.342419	0.929873	0.375611	0.512776	-1.85798	0.671689	0.486897	-0.0268395	0.106228	-0.718398	0.00910583	0.0413785	-0.418926	-0.541001	-2.58036	0.159191	0.565343	-0.163337	0.20047	-0.244292	0.0113201	0.104709	-4.06677	0.26481	0.338319	-0.550468	-0.144896	0.804711	0.423135	1.02569	1.07034	-3.17941	1.10366	0.478457	0.230814	0.69861	0.137534	0.143736	-0.00531183	0.57908	0.838143	0.167489	-0.0442697	0.0750445	-0.283074	0.179587	0.190004	-0.30893
4-aminobenzoicacid	1.24913	0.417223	1.22439	1.2877	0.603795	1.06533	0.437123	0.647497	-0.122809	1.37772	-0.49829	-0.620038	-0.429633	0.121464	-1.5527	0.205031	-2.15349	0.391186	-1.81407	-1.85051	-0.686543	0.324343	-0.598749	0.536329	0.380027	0.247227	0.655413	1.63857	1.47718	-0.508667	-1.20135	-0.997136	0.312501	2.07511	0.177627	-1.78002	0.81919	0.84546	-0.649698	1.0459	-0.146486	0.705938	-1.96646	-0.0746873	-0.248938	-1.18116	-0.151222	-0.0122784	-0.620492
3-phosphoglycerate	1.73666	-0.989575	-0.339508	0.238876	-0.551597	1.97723	1.64589	1.58928	0.253923	1.14885	-1.36779	-1.43659	-1.16814	-1.07932	-1.12113	-1.92723	-1.09461	0.119342	0.0284897	-0.529247	-0.443724	-0.105725	-0.755605	-1.33371	0.481049	-0.373314	0.380385	1.14485	0.719293	0.587324	1.06129	1.84546	0.316887	1.50118	-0.140369	-0.620975	1.49305	-0.203032	0.340257	-0.408734	-0.0632642	-1.63086	-0.247559	-0.482742	-0.399979	-0.641834	-0.552983	0.533264	-0.821652
3-phenyllactic acid	0.913471	-0.483108	-0.237319	-0.359651	-0.770945	0.499	-0.795884	-0.0920626	0.125205	-0.0438739	0.427071	-0.903866	-0.820216	-0.607132	-0.717014	-0.757759	-1.04792	1.07188	0.881298	-0.382006	0.412147	1.60469	-1.24442	0.258767	2.41859	1.07539	-0.337831	-0.0123167	-0.433267	-0.859605	-1.01285	-0.693808	-0.389555	0.0486363	2.13878	-0.364008	-0.740523	-0.46359	-0.295869	-0.887918	1.17498	-0.373895	-0.573003	-0.870783	-0.770985	-2.0314	1.74063	1.70612	0.068318
3-hydroxypropionic acid	0.39689	-0.285592	-0.752953	-0.528573	-0.30627	0.415919	-0.030133	1.49488	0.111547	-1.2281	-1.77397	-1.15463	-0.325534	-1.38878	-1.38077	-1.77181	-1.31212	1.5753	2.14225	1.50804	0.973256	1.62649	1.91504	1.00098	1.08619	0.654443	-0.677625	-0.77623	-0.400277	-0.212452	-0.46377	-0.798542	-0.371573	0.327089	-0.985432	-0.190632	0.207983	-0.553234	-1.16105	-1.48577	-0.305555	0.219385	0.190711	1.46588	0.400138	0.780593	0.890793	0.844576	0.440471
3-hydroxyphenylacetic acid	0.321233	0.298416	-1.71861	1.84059	0.999681	1.36683	0.701613	2.61216	-0.889706	-0.741646	-0.0269124	-0.359544	-1.31902	-0.60564	-0.999214	-0.797449	-0.468333	0.448624	0.797068	-0.871556	-0.989563	1.8959	1.42697	-0.83694	-1.46461	-0.768336	-0.431975	-0.375771	-0.465081	0.763732	0.103093	-0.0795488	1.96047	-0.620065	1.04585	-0.640461	1.49321	-0.124327	1.24945	-1.2886	-0.785245	-1.06677	-0.2371	-0.0893675	-1.1176	0.168473	0.127989	0.835935	-0.119478
3-hydroxybutyric acid	-0.556826	-0.633752	-0.407129	-0.128122	0.140495	-0.469178	-0.0965886	0.622099	1.04891	-2.16006	-0.820587	-1.25867	0.0473283	0.817962	0.706795	0.621992	0.641854	-0.89378	-0.123353	2.91388	2.30445	-1.19948	-0.840874	2.08943	-0.391743	-0.129935	-1.38021	-0.457167	0.34346	-0.401505	0.371391	-0.817044	-0.534103	0.000114271	0.0710351	-0.289094	-0.458165	0.575905	-1.19779	0.661339	-0.83801	0.206649	0.0403961	1.68183	2.17851	1.04692	-0.664865	-0.911594	-0.101846
3-hydroxybenzoic acid	-0.273851	-0.131941	0.0818613	0.109779	-0.823641	-0.644473	0.103663	0.0316856	-0.599433	2.18355	-0.545779	2.10455	-0.163696	-0.69581	-0.855008	-0.812859	-0.806466	-0.427989	-0.395811	-0.88489	1.13627	2.01043	2.46554	-0.88231	0.261441	0.0991219	-0.223885	-0.0499471	-0.095484	-0.402726	-0.107999	-0.923203	2.47427	-0.305654	-0.501242	-0.254477	-0.536112	-1.10162	-0.502609	-0.33115	-0.786137	-0.695386	1.19582	-0.46575	-0.474693	1.79401	2.51472	-0.557909	-0.219751
3-hydroxyanthranilic acid	0.755602	0.111084	1.77387	0.231588	0.103431	0.240242	0.675462	1.32107	1.27941	-1.21208	-0.757769	-1.86691	-1.71692	0.281402	-1.29465	-0.028635	0.287888	-1.09803	-1.23766	-0.417359	-1.24995	-1.89773	-0.162047	-0.559643	0.632947	0.586881	1.86475	1.00376	0.754913	2.28621	-0.130113	0.23058	-0.721188	1.61412	1.4428	-1.31706	0.542661	-0.0229339	-1.22724	0.42887	-0.149558	0.0774148	-1.42615	-0.134861	0.734053	-0.18376	-0.097253	-0.22172	0.656537
3-hydroxy-3-methylglutaric acid	0.63863	0.0261459	0.359066	-0.126086	0.40907	-0.0784044	-1.67712	0.934239	-0.285145	0.00681566	-1.62035	-0.534271	0.21157	-0.259194	-0.358851	0.217267	0.215716	-1.01537	-0.204578	2.72763	0.643148	-0.730068	0.832957	1.4567	-1.09729	0.0602414	-0.209672	1.12475	0.656283	0.458255	0.0491535	-1.34719	-0.777074	0.498637	-0.757538	0.342284	-0.145093	0.769038	-1.28126	-1.67421	-1.17308	-0.446563	-0.267778	2.68254	1.63143	1.53957	-0.345216	-0.18332	0.532707
3-aminoisobutyric acid	-1.52845	0.320772	-1.36051	-0.736199	0.364922	-0.485948	0.0270571	-0.0425275	-1.01279	-0.181367	-0.506082	0.0483005	0.857333	1.43007	1.26739	1.15938	-0.675642	-1.52088	0.362647	1.56932	1.09832	0.667415	0.651358	1.32489	-1.20851	0.593127	-2.06547	0.144235	-0.0957784	-0.970859	0.376931	-1.36399	0.32899	-3.38315	-0.301169	0.613787	0.144886	-0.842575	0.0113299	0.399389	-1.11571	0.49402	0.427239	1.0041	1.34316	1.18907	0.676033	0.230811	-0.10097
3,6-anhydro-D-galactose	0.976115	-0.621224	1.13649	-1.01248	-0.217431	-0.47635	0.019301	-0.26435	-1.71805	0.519657	-0.717774	-0.118771	-0.452182	0.344206	-0.537923	-0.281523	0.403384	0.734633	-0.464671	-0.685573	-2.65103	-1.44903	-0.734985	0.162297	0.135406	-0.884938	0.522387	1.82259	0.544519	0.804236	1.75013	1.27157	1.70591	0.400685	0.356118	-0.0219474	0.935551	1.79402	-2.42764	-0.133821	0.347024	0.130419	0.76958	-0.331634	0.212114	-0.623055	1.5329	-1.43483	-1.22427
3,4-dihydroxycinnamic acid	0.793803	-1.73102	0.99008	0.513048	-0.00663759	-0.306354	1.19772	1.36413	0.756366	-0.0350034	-0.306008	0.808396	-0.380542	-2.0198	-0.832545	-2.24658	-0.248343	0.0764382	0.747037	0.66047	-0.97943	-1.131	0.556443	-2.24761	-0.195911	0.713278	0.652141	0.415436	-0.224293	-0.169222	0.951162	-0.235387	-1.07117	0.0981421	0.116993	1.03536	0.663666	0.137192	-0.596264	0.66588	-0.10931	1.79258	-0.390615	-0.807989	-0.794694	-2.54286	0.931127	0.632665	-0.266358
3-(4-hydroxyphenyl)propionic acid	0.759605	-0.460252	0.590105	1.10589	0.633114	0.295226	-0.011178	0.608934	-0.769754	-0.824234	-0.464321	-0.845166	0.0358633	-1.06997	-1.09859	0.876282	-0.402224	2.77413	-0.46563	-1.00819	-1.44566	-1.31551	0.377929	-0.221313	2.09227	1.07104	1.28634	0.327436	1.71462	1.44717	-0.109492	-0.438169	0.12371	0.547704	0.283927	-0.736611	-0.446489	-0.514059	-1.29448	-0.465361	-0.0225005	-0.842399	-0.875538	0.0820675	-1.05341	-1.73944	-0.363682	-0.390713	1.63055
3-(3-hydroxyphenyl)propionic acid	0.151793	0.517566	0.369277	-0.0278289	1.1144	0.0944974	0.489718	0.262469	0.170371	-0.0846658	-1.05849	0.356406	-0.117533	-0.399039	-0.424594	-0.148365	-0.664765	0.0966609	2.17734	0.315395	2.08481	0.73977	0.71651	0.554598	0.413717	0.29938	0.526944	0.161474	0.772472	0.143283	0.481338	0.558074	0.532661	0.207411	-3.0245	-0.260861	0.0173804	-0.207662	0.701001	-1.21603	-0.627625	-0.401256	-0.198732	0.0500082	0.1936	-2.86821	-0.483928	0.243397	-0.400702
2-picolinic acid	-0.521357	1.97348	2.20066	-0.613686	-0.00761815	-0.749145	-0.0303593	0.10618	-0.411077	-0.626623	-0.598267	0.519884	-0.49651	-1.13129	-0.865051	-1.46062	-0.578591	1.46234	-0.788044	-0.603759	-1.26797	0.29313	2.38116	1.21632	-0.620624	-0.942935	-0.308672	1.77286	0.721475	-0.291242	-0.514244	-0.489875	-0.0633065	1.88344	2.3262	-0.764423	-0.0914771	-0.798244	0.573236	0.104284	1.73362	-0.48195	-0.686936	-1.01133	-0.641177	0.188343	-0.4104	-0.593801	-0.101395
2-monopalmitin	-0.645485	-0.589326	1.33223	-0.512492	1.31152	1.21732	1.27363	-0.656712	-0.58778	1.10733	1.02929	-1.16377	-0.707204	-1.04733	-0.864139	0.905005	-0.769555	-0.69627	-0.809099	1.0219	-0.741146	1.1046	-0.954619	-0.983027	-0.651426	-0.879518	1.44732	-0.0255315	1.50611	-0.621483	1.3072	1.22638	1.23046	1.24451	-0.697235	1.12557	1.20633	-0.848052	-1.06524	-0.990081	-0.810266	1.22282	-0.890128	-0.878396	-0.677768	-1.01329	-0.847126	1.18872	-0.751433
2-monoolein	-0.083283	1.46971	2.04142	-0.395595	1.60449	0.128639	1.21506	0.326996	0.33659	-0.443239	-1.12704	0.454746	-1.16379	-1.67232	-1.86858	0.0818649	0.0693966	-0.878836	-0.938982	-1.37543	-1.2888	0.721573	1.57261	-1.3421	-0.417155	-0.65858	0.281012	-0.0902479	0.529231	0.400096	1.99743	-0.489156	1.34275	-0.784153	1.35507	0.528501	1.25222	-0.909087	0.122125	-1.4385	-0.646032	-0.279538	0.290898	-0.777024	-0.091466	-0.00430329	-1.12062	0.980422	-0.635026
2-methylglutaric acid	0.945373	-1.08927	0.518733	0.00280322	1.05164	1.2168	0.706627	0.924508	0.491943	-0.939014	-0.204536	-0.27936	0.384469	-0.116012	-0.357343	-1.04402	0.309225	0.69524	-2.09245	-0.140246	-0.213705	-0.850564	-0.0600402	-0.903229	-1.8923	0.975652	0.431099	-2.55979	-0.312404	0.546438	0.869251	-0.000251665	0.634942	-1.27199	0.0235347	0.919046	0.151388	0.430105	-0.891032	1.29564	0.888178	1.22939	1.77725	-0.443644	-0.683953	-1.38823	-1.65048	1.08901	-1.26463
2-ketoisocaproic acid	-0.284686	0.300746	0.562605	-0.613433	0.482337	-0.22607	0.240214	0.332769	-0.463825	-0.779242	-1.1051	2.0298	-0.83575	-1.0243	-1.17213	-0.757393	-0.51403	-0.935522	-0.710531	-0.31995	-0.861823	2.40996	2.0427	-0.545111	-0.218798	-0.446474	-0.0694138	-0.853799	-0.117172	0.0505692	0.481043	-0.53042	0.403455	-0.341754	2.61918	0.180915	0.322968	-0.673624	2.31546	-0.854212	-0.33204	-0.47552	-0.259975	-0.841538	-0.611479	1.31571	-0.862936	0.144166	-0.469161
2-hydroxyvaleric acid	1.57778	-0.311697	0.767319	0.827003	1.05101	1.2646	0.142527	1.29074	-0.175699	-0.0652477	0.252739	-0.890562	0.00971293	0.169346	0.227901	0.182538	-2.67011	-0.760727	0.0999991	2.27393	1.84476	1.08182	0.0766128	1.5822	-0.392769	-0.0683997	-0.565424	0.403473	-0.163513	0.145645	0.648576	0.523939	-1.03236	0.380272	0.583392	-0.0421799	-1.30266	-0.736464	-0.44179	-2.10016	-1.54842	0.221835	-0.941189	0.419329	0.758857	-2.33774	-0.603341	-0.823312	0.0538865
2-hydroxyglutaric acid	-1.25949	-0.666967	0.0881064	-0.20917	-0.545833	-0.0432422	-0.414812	0.768538	0.636757	0.713157	-3.52638	-0.97119	-0.150524	0.154464	-1.11768	-0.537519	0.185828	0.0734332	-3.83171	1.11351	0.0545947	0.832438	-0.618749	1.46894	1.3229	0.951392	-0.296725	0.0529059	0.58506	-0.0642742	0.165257	-0.495632	-0.93867	0.138362	-0.39235	0.387476	-0.0962804	0.423606	-0.392239	-0.439328	-0.238134	0.597599	0.529182	1.08771	0.269291	1.08745	0.411707	0.420662	1.59782
2-hydroxybutanoic acid	-0.665585	-0.129459	-0.0314134	-0.693265	-0.222435	-1.19181	-0.981034	-0.363557	-0.185641	-0.560069	-0.836087	-0.482193	0.163333	1.28085	1.56856	2.14683	0.710692	-1.02109	-0.720376	2.78289	2.4492	-0.0249366	-0.167657	1.96409	-0.862061	-0.320833	-0.493345	-0.196559	0.0856811	-0.485876	0.174929	-0.681139	-0.70399	-0.403848	-1.41858	-0.900787	-0.157519	0.0158487	-1.10287	0.954445	-0.664202	0.183747	0.603358	1.30266	1.74031	0.883656	-0.840483	-1.34809	0.156254
2-deoxytetronic acid	1.49771	0.277303	0.0429024	-0.917239	-0.479223	-1.33172	0.0498735	1.09441	1.03207	0.632262	-2.26607	-1.0156	0.161774	-1.68044	-0.183945	-0.961813	0.0350797	-0.126834	0.653515	0.710315	0.420789	-1.9173	0.411615	1.07154	1.37411	0.82397	-0.578234	-2.97769	-1.56516	1.09099	0.473113	0.976238	0.305685	-1.44287	-1.10598	0.520108	0.822122	0.783876	-0.417136	-0.407878	0.312061	1.46161	-0.170701	-0.385715	0.197943	-0.164512	0.420179	0.520592	0.768448
2-deoxypentitol	0.836961	-0.437445	0.253214	0.453589	1.29052	-0.304948	-0.793849	1.83111	1.52119	-0.220362	-0.483174	-1.64524	-0.969105	-0.542593	-0.275879	-1.06712	-0.890429	-1.28015	-0.0689676	2.23505	0.261223	-0.444669	0.160173	1.58031	0.899296	1.34949	0.237688	0.842136	0.941194	-1.02983	0.283358	-1.26594	-1.21314	-0.0370694	-0.811965	-0.215453	0.451483	0.0518159	-1.75184	-1.38593	-0.706843	0.261899	-0.578463	1.99889	1.37151	0.388305	0.339063	-1.05058	0.935112
2'-deoxyguanosine	-0.913907	0.559362	0.79643	-0.145064	0.910449	-0.133157	1.68857	0.15075	-0.424249	1.51447	-1.00044	-0.418408	-0.408947	-0.935484	2.09412	-0.700347	2.32437	-0.338184	-0.693619	-0.565598	-0.367789	-0.616028	-0.567394	-1.01966	3.29941	-0.361839	-0.0950501	-0.242988	0.24387	-0.493535	-0.167048	1.68069	-0.0765882	-0.298282	-0.49771	-0.26398	-0.713893	-0.132154	-0.674886	-0.646638	-0.308751	-0.205459	-1.19034	-1.402	1.96213	-0.815494	-0.308939	-0.146294	-0.289805
2-aminobutyric acid	-0.621759	-0.23972	-0.0783297	-1.13037	-0.56298	-1.02998	-0.717217	-0.593137	-1.00084	-1.15482	-0.741853	-0.125518	0.343753	1.38692	1.41098	2.07446	1.07519	-1.27946	-0.689753	2.04752	1.61147	0.355037	0.608044	1.39184	-2.32018	-0.18456	-0.561864	-0.586841	-0.480916	-0.375368	0.150311	-0.935439	-0.0492992	-0.826689	-0.773989	-0.739031	-0.724863	0.0260347	-0.517568	1.48532	0.133427	0.488006	1.22111	1.42073	1.63456	1.56483	-0.290761	-0.499801	-0.723096
2,8-dihydroxyquinoline	-0.59023	0.36469	0.351658	0.0127289	0.168747	0.406556	0.704229	-0.322693	-0.536838	-0.835978	-0.300577	-0.230466	-1.18693	-0.779491	0.220873	-1.08119	-2.60237	0.837065	1.44762	-0.716201	-0.738179	-0.387292	0.579492	0.253941	2.69885	2.37517	1.77046	0.935028	1.78236	-0.370654	-0.336816	0.881554	-0.336388	0.218435	0.160929	-1.45843	0.741779	-0.285044	0.176398	0.559317	-0.696979	-0.544437	-1.85238	-1.21647	-0.810658	-0.234252	-0.139361	1.33214	0.276287
2,6-diaminopimelic acid	-0.381209	1.31717	-0.83648	1.24369	1.5214	-0.521558	-0.806435	1.18837	-0.633158	-0.988504	-0.400048	-0.844896	1.20545	-0.62404	0.131877	-0.508983	0.688807	-0.905541	1.20781	0.772532	-1.68918	-1.1786	-0.626211	-0.774665	1.15779	-0.65147	-0.773495	-0.186471	-0.278914	-0.851855	1.73637	-0.831749	-0.882523	1.36142	-0.127464	1.26745	-0.335224	1.34747	-1.3082	-1.48647	0.991391	-0.878087	1.19909	0.817647	0.819202	-1.04393	-0.263295	1.3985	-0.743053
2,5-dihydroxypyrazine	-0.0833164	-0.938614	-0.786679	2.41394	-0.550089	0.0806827	1.19118	0.599026	-0.00749905	0.270391	-1.39744	0.26563	-1.16493	-1.58102	0.526501	0.101034	-0.654516	0.362619	-0.110331	0.233818	0.214019	-0.052207	0.589355	0.345116	1.25369	2.10371	-1.41912	-0.533562	-0.067165	-1.48312	-0.105341	0.301719	-0.838717	0.595193	0.440675	-1.01567	-0.426125	0.409479	-1.58111	-2.71652	0.332498	0.847161	-0.120833	0.735935	1.75195	-1.44867	-0.0796727	1.02962	1.06826
2,3-dihydroxybutanoic acid	-0.129188	-0.250194	0.47453	-0.36333	-0.0482293	0.336261	-0.67385	-0.429858	0.814644	-0.929393	-1.26442	1.33781	0.806394	1.61209	-0.0528483	1.96414	1.12202	-1.90046	-0.994656	-0.788524	-1.24033	-1.02467	-1.82155	-0.496525	-0.385096	-0.442162	0.349571	0.805883	0.309874	1.00785	0.421246	0.362943	-0.990956	-0.570104	-0.379207	-0.955268	-0.00581127	2.06401	-1.40682	0.365581	1.38903	2.39737	1.80554	-0.153266	-0.763171	-1.0128	-0.239437	-0.112465	0.27591
1-monostearin	0.424135	0.882384	0.52781	0.0858006	0.624128	0.68899	0.0891643	0.0631931	-0.133403	-0.746344	-0.897386	-0.0863864	-0.228563	-0.351682	-1.05951	-0.607215	0.0219032	-0.131618	0.0817929	-0.684454	0.436648	1.57889	0.0695142	-0.0161374	-0.0666959	-0.100644	0.448542	0.599681	0.935175	1.12296	0.0726052	0.289641	0.921178	-4.21972	1.20071	-0.496763	0.268647	-3.92152	0.0851314	0.841778	-0.166596	0.0655318	0.243911	-0.615744	-0.260873	0.178391	-0.0537996	0.0532676	0.155148
1-monopalmitin	1.11608	0.325872	0.276352	0.872354	0.787334	0.596915	0.0865984	0.763512	0.652605	-1.67002	0.13185	-0.153735	-0.17724	0.143329	-1.47839	-1.21648	0.647477	-3.50267	-3.24734	0.135376	0.68013	0.986391	0.448754	0.848234	-0.132206	0.598939	0.335045	-0.672706	0.972453	-0.0369636	0.0800997	0.347642	1.00406	-0.234656	0.689076	-0.268412	0.293055	0.33772	0.0352983	0.64103	-0.209806	-0.166976	0.40127	0.273517	0.636266	0.140233	-0.110658	-0.27679	-2.85906
1-monoolein	-0.173637	-0.128559	0.439544	0.263877	0.566535	1.27339	1.29712	0.800585	0.48708	0.644566	0.221106	-0.516877	-0.710359	-1.84783	-1.08667	-0.847877	-0.443934	-0.981921	-0.0686276	0.382482	1.14588	-2.00788	-0.57444	-1.35257	0.707037	-0.58106	-0.635818	0.530584	0.361619	-0.299296	-0.161611	2.63474	0.526809	1.08085	1.82119	-0.444619	1.82184	0.0658203	-1.47543	0.542541	-1.08548	1.42314	0.812109	-1.30782	0.985158	-1.07595	-0.953441	-1.21059	-0.377122
1-methylinosine	0.450875	-0.00910827	0.00984117	-0.0185287	-0.269292	0.249467	1.20141	1.89184	0.796398	-0.114157	0.403148	-0.49709	-0.566324	-1.46996	-2.26755	-0.816881	-1.72206	0.187271	-0.135699	-1.46223	3.18692	-0.0341267	0.456065	0.107019	-0.705829	-0.719701	-0.883451	0.466089	1.83325	2.35397	1.44781	0.142499	0.0221669	0.622343	-0.0674923	-0.578079	0.767477	-1.08013	0.342815	-0.903527	-0.133934	-0.813423	-0.565834	0.102596	0.318293	0.175253	-0.672194	0.673951	-0.124314
1-methyladenosine	0.930695	0.29031	0.710939	0.240506	-0.366697	-0.887912	-0.897238	0.0338659	1.25894	-0.452637	-0.983197	0.415675	-1.13929	0.558446	-0.758442	-0.249089	-0.0054804	0.407765	-0.579724	-1.25845	-0.979584	-0.0591231	-0.84028	-1.51907	0.541162	0.297076	1.6639	1.51788	1.28168	0.732599	1.36544	0.732505	1.32527	1.12906	2.06134	-0.0322291	2.37719	-0.687063	-1.22194	-1.33683	-0.41981	0.0596773	-0.129759	-2.06314	-1.77105	-0.61642	-0.726189	-0.153783	0.0413648
1,5-anhydroglucitol	1.15384	0.904298	1.08044	0.790273	1.16238	1.20211	0.944404	1.28636	0.887425	0.86146	0.996136	0.0271764	0.506158	0.234469	0.459408	0.357705	0.443942	1.03441	0.960974	0.58095	0.819408	0.722874	0.63821	0.95865	1.14773	1.06408	-2.49774	-3.18639	-0.678917	-0.463346	-0.569439	-0.302752	-0.57894	-0.927189	-1.49129	-0.169736	-0.267091	-0.737926	-0.661649	-1.58388	-0.818354	-0.767117	-1.08586	-0.45483	-0.490296	-0.901379	-0.318901	-0.191332	-0.400743
1,2-cyclohexanedione	1.68859	0.242409	0.179699	0.378163	0.618188	0.410853	0.890759	-0.429218	-0.815358	0.0186684	-1.03529	-1.22486	-0.908102	0.687054	0.721571	-0.403224	-0.355509	-0.825303	-0.904928	2.51362	-1.20559	-0.812631	-1.05996	2.26152	1.00623	-0.0994533	0.876604	1.92915	-1.24648	0.0569372	0.796033	0.0195266	-0.294625	0.874115	0.537308	0.763545	1.11119	-1.13856	0.167851	0.039617	-0.572654	1.16278	-0.0248644	-1.90591	-0.938277	-1.95988	0.242336	0.182203	-0.563588
[truncated: 2 more columns]

## Sheet: Sheet5
Sheet5 - Relative abundance of metabolites impacted by human milk (n= 25) or milk formula (n=26) in the urine of piglets at postnatal day 21.
Animal ID	35	36	37	67	68	71	72	75	76	82	83	17	18	19	20	21	22	29	30	31	32	33	34	43	45	38	39	40	69	70	73	74	77	79	80	81	11	12	13	14	15	16	23	24	25	26	27	28	41
Label	Human milk	Human milk	Human milk	Human milk	Human milk	Human milk	Human milk	Human milk	Human milk	Human milk	Human milk	Human milk	Human milk	Human milk	Human milk	Human milk	Human milk	Human milk	Human milk	Human milk	Human milk	Human milk	Human milk	Human milk	Human milk	Milk formula	Milk formula	Milk formula	Milk formula	Milk formula	Milk formula	Milk formula	Milk formula	Milk formula	Milk formula	Milk formula	Milk formula	Milk formula	Milk formula	Milk formula	Milk formula	Milk formula	Milk formula	Milk formula	Milk formula	Milk formula	Milk formula	Milk formula	Milk formula
xylulose	0.168702	0.432371	-0.297917	0.901348	-0.788572	-0.488846	-1.57068	0.964657	-0.91991	-0.548596	0.827983	1.19515	1.07366	-0.192307	0.372347	-1.09211	-0.477272	-0.687046	-1.11983	1.82839	-0.358142	0.330784	1.10213	0.663662	-2.23866	0.291554	0.967437	1.01875	-3.18813	-0.936338	-0.64764	-0.910721	-1.34682	0.883171	-0.417883	1.29788	-0.678104	0.029896	-0.0179673	0.598348	0.200177	0.513586	0.779994	0.888935	0.600019	1.51825	0.640102	0.747473	-1.18241
xylose	-1.04541	-1.10263	-1.00057	0.693573	-0.803244	-1.16474	-0.359076	0.570123	-1.79136	-0.0638764	0.829198	0.480889	0.494745	-0.31473	0.89982	-0.496413	1.01577	-0.584768	0.13096	0.46479	0.510306	-0.330162	1.43378	-0.875125	0.205475	-0.386424	0.346182	1.1438	-1.90655	-1.76987	-1.0161	-0.104295	-2.77086	0.924528	-0.181282	0.830473	-1.13403	0.364568	1.01272	-0.00761393	0.735446	0.915474	0.65895	1.19063	1.15771	1.37864	1.37282	1.13454	-1.571
xylonolactone	-1.43667	-1.24903	-1.33592	-0.679825	-1.11873	-0.43522	-0.438709	-0.455005	-0.786456	-1.25183	-0.841051	-0.964234	-0.689111	-1.01936	-1.05235	-1.11991	-1.038	-0.962093	-1.02984	-0.986614	-0.964511	-0.869201	-0.961484	-1.48792	-0.948963	0.860235	0.958427	1.06939	0.212799	0.265268	0.71541	0.901828	0.603051	1.15951	1.04948	1.10865	0.972745	0.990075	1.52348	1.30877	1.32715	1.39083	0.572599	0.938074	1.11591	0.955102	0.929361	0.838552	0.529904
xylitol	-0.513904	-0.613844	-1.15256	1.1501	-1.30744	-0.932484	1.57678	1.88406	-1.45966	0.406563	1.28769	0.732035	1.16627	-0.587133	0.400454	-1.15164	0.759645	0.200037	0.918978	0.959643	0.449158	-0.614373	0.504431	-0.716324	-0.277268	-1.16157	0.0216906	0.192954	-1.7516	-1.52055	-0.933604	0.000955738	-1.62813	0.535095	-0.207401	1.42123	-1.84131	-0.371188	-0.124995	0.0985766	0.153633	0.562099	0.887615	0.173315	1.89135	1.27349	1.06474	0.654294	-1.3003
xanthurenic acid	-1.11372	-0.49296	-1.29321	1.72241	0.376151	0.719186	0.986729	1.76996	1.57814	-0.776388	1.85445	-0.337423	-0.0529139	-0.228482	1.47162	-0.381194	0.715182	0.722367	0.758709	-0.624089	0.926757	0.0501659	-0.588482	1.09712	0.637596	0.730786	-0.166592	-0.740596	-0.770122	-0.946081	0.151244	0.681678	0.547933	-0.248665	1.07473	1.22545	-2.65907	-1.24575	-0.666429	-1.53046	-0.394203	-0.503413	-1.00297	0.704897	0.807511	-0.524384	-0.235837	-1.28522	-1.57915
xanthosine	-0.998261	-1.355	-1.1437	0.858441	-0.265982	-0.194536	1.62576	2.17969	-0.982007	0.416986	1.66062	-0.267572	0.452323	-0.876266	0.827475	-1.32206	1.21088	-0.286988	0.0571124	-0.0520036	-0.203303	0.163312	-0.00401874	-0.66647	0.067804	0.269781	0.00926352	-0.84386	-1.08846	-1.91323	0.541127	1.03252	0.161059	0.540272	0.714857	1.74903	-2.44126	-0.528102	-0.147638	-1.19261	-0.84568	-0.159125	0.879327	0.64546	0.356215	1.32287	1.40523	1.14727	-1.17364
xanthine	-0.920753	-1.00076	-1.19203	1.13726	-0.0963022	-0.938958	1.65247	1.64407	-1.37448	1.21706	2.26927	0.352015	0.527092	0.336176	0.516174	-0.633559	1.12056	0.294329	1.00196	0.736988	-1.5785	-0.40317	-0.19852	-0.272697	-2.25589	-0.0413684	0.0575835	-0.106257	-0.875484	-1.62694	-1.0495	-0.300567	-1.11745	0.325915	-0.0806053	1.34943	-0.962817	-0.340389	-0.609713	-0.714118	-0.126435	0.463272	1.34636	0.268716	0.82427	1.05843	1.31585	1.11691	-1.29574
valine	0.0498159	0.241082	0.381462	-1.00288	-0.166382	-1.03699	-0.516776	-0.938285	0.995681	-0.284035	-0.379158	0.144423	-0.449802	-0.0529236	1.40986	0.858534	-0.269176	-0.652052	-0.12865	-0.596131	-1.39238	1.70499	-0.350862	1.03549	0.311109	0.672941	0.104982	-0.693768	1.39004	1.35523	2.32489	0.680674	0.922928	-0.123201	-0.482171	0.203131	2.16309	-0.304994	-0.31557	1.46549	0.228511	0.803681	-2.16547	-2.257	-1.4909	-1.40996	-1.13765	-0.578421	0.297357
urocanic acid	0.121139	-0.474541	-0.649494	1.70541	-0.496269	-1.02003	1.5671	1.63812	-1.41246	0.16308	1.11694	-0.274039	0.223958	-0.600332	0.362645	-1.0978	1.39186	0.444965	0.301267	0.409947	-0.0723375	-1.13005	0.520856	-1.51956	0.333398	0.0937056	0.811731	0.46324	-1.95736	-2.22258	-0.585342	0.455083	-1.20395	0.415482	-0.454575	1.84831	-1.43661	-0.2219	0.291238	-1.013	0.108333	0.415891	0.273315	0.442086	1.61554	1.11965	0.478389	1.20804	-1.88673
uridine	-1.51493	-0.0149808	-0.225825	1.45416	1.81043	0.107802	0.217699	1.31378	-0.851916	0.569783	1.17168	-0.765858	-1.24684	-0.49394	0.0560362	0.287521	1.42344	0.711438	0.0792903	-0.344362	1.14345	0.455399	0.741394	-0.199878	1.41541	-1.10542	-0.813988	0.382068	-1.27168	-0.595434	-1.43084	1.89487	-1.47215	-0.486701	-0.288771	1.18464	-2.14519	-1.89673	-1.08574	0.25356	-0.443582	0.698444	-0.603262	0.574444	-0.0983645	0.255251	0.6509	1.60407	-0.13731
uric acid	-1.17463	-1.10729	-1.58473	1.14697	-0.140522	-0.922461	1.74985	1.37493	-1.5946	1.91713	1.42727	-0.184878	0.141285	-0.240029	0.408106	-0.986119	0.712807	0.212764	0.211711	-0.267828	0.0894109	-0.432799	-0.566982	-0.989085	-0.411867	-0.0790102	-0.202206	-0.000761747	-0.240156	-1.94475	0.611045	0.406771	0.0931739	0.81723	1.64383	2.0029	-1.50044	-0.786605	-0.992528	-1.18537	-0.398122	0.00643187	1.4865	0.135379	0.762725	1.00873	0.846584	1.24798	-1.37
urea	1.31469	1.40902	-0.75956	-0.562653	-0.727084	-0.753957	0.228781	-0.528436	-0.484719	-0.215809	-0.179679	1.73947	0.388422	1.7212	-0.205088	-0.185002	1.34141	1.7794	1.8412	-0.15057	0.424737	0.753316	0.0136714	0.458099	1.56335	-0.660976	-0.877543	-0.558215	1.63128	0.0418735	-0.459855	-0.847276	-0.624407	-0.562329	-0.309746	0.0926579	-1.49379	-1.62283	-0.545934	-1.07862	-0.472921	-0.846223	1.90832	1.80398	-0.478824	-1.27766	0.38711	-0.143534	-0.870432
uracil	-1.04788	1.92611	-0.700172	1.40135	-0.757243	-1.25481	0.494688	0.00187676	-1.28672	-0.169116	0.551959	-0.743006	0.104149	0.600331	0.652133	2.2126	-1.26867	-1.1212	0.857644	0.0888192	0.621392	0.928633	-0.625556	0.642775	1.26916	0.105872	-0.336143	0.888235	1.22504	0.540524	-1.45443	0.472667	-1.24371	0.506269	-0.371953	2.12847	-1.89352	-1.73834	-0.598837	-1.8979	-0.0818655	-0.25968	0.721858	-0.647906	0.479714	0.149703	0.373599	0.346883	-1.08582
UDP-N-acetylglucosamine	-1.22236	0.00299268	-0.608667	0.918722	-1.28653	-0.987502	0.593791	0.804638	-1.34603	0.255621	1.03769	0.999051	1.45421	0.707348	0.556405	-0.0548407	0.202598	0.837212	1.30872	0.745888	1.37936	0.261236	0.485224	-0.504755	0.0280494	-1.42438	0.180816	0.160568	-0.782244	-1.69962	-1.31153	-1.77313	-1.48075	0.159928	-0.608103	1.14336	-1.49188	-0.893758	-1.05963	-0.918833	0.0971629	-0.240501	1.51929	1.36058	0.534844	1.12156	1.92049	0.970171	-0.885439
UDP-glucuronic acid	-0.26813	0.315203	-0.639957	-0.156584	-0.341336	1.90161	0.32346	0.484066	1.42032	0.678364	0.327117	0.313336	-0.376884	0.477927	0.365557	-0.63432	0.489595	-0.0910995	-0.146705	0.341159	-0.406263	0.0871665	0.533874	0.088776	-0.592645	-2.22483	0.411242	0.485843	-0.264978	-2.54422	-2.15412	-0.949928	0.00160449	0.511828	-0.00663506	0.649572	-3.59164	-1.54802	0.692873	0.340974	0.452899	0.665406	1.15509	0.904627	0.209822	0.729993	0.833025	1.40588	-0.572905
tyrosine	1.30156	0.893996	1.34932	-0.0141305	0.603529	0.821423	-0.402162	-0.543653	1.35719	-0.046985	-0.458548	-1.52688	-0.97381	-0.765456	0.059557	0.284512	-0.799917	-0.224982	-0.862296	-0.294314	-0.609224	-1.25253	-0.38237	-1.86462	-0.322835	0.712866	1.24049	0.412711	1.07123	0.917189	1.74478	1.18515	1.17679	-0.546451	0.135178	0.345919	1.17234	0.0773535	-0.545868	1.2458	-0.0947346	0.21218	-1.20909	-2.33789	-1.11778	-1.95937	-1.36535	-0.626067	1.33986
tryptophan	1.21716	0.570909	1.38379	-0.0193016	0.48117	0.602006	-0.439374	-0.304047	1.7809	-0.146103	-0.228677	-0.442139	-1.01932	-0.61692	-1.29965	0.677222	-0.6085	-0.67812	-0.527362	-0.468908	-1.04433	-1.44687	-0.113647	-1.54775	-0.619681	0.458503	1.10112	0.0461961	0.615317	0.714535	2.50203	1.88843	1.50007	-0.829473	0.0992351	0.649559	1.35486	-0.226959	-0.605812	0.961504	-0.245654	-0.0877216	-1.217	-1.80559	-0.710524	-1.18745	-1.69183	-0.563505	1.43584
triethanolamine	-0.611461	-0.649932	-1.71027	1.00596	0.0376328	0.709576	2.9115	1.16515	-0.279182	0.385357	0.962077	-0.249245	-0.328105	-0.626077	0.558038	-0.970416	0.167292	0.112375	-0.0152897	-0.00141587	1.8414	1.10378	0.471834	1.02386	1.27533	-1.30113	-0.724773	0.295427	-0.446072	-0.501724	-0.805946	0.217602	-1.56179	0.763367	-0.982306	0.460617	-2.36127	-1.83688	-0.298878	-1.68136	-1.01168	-0.853453	-0.135513	0.891983	0.276239	0.802967	0.314896	0.246661	0.793432
trans-4-hydroxyproline	1.65431	1.13757	1.70425	-0.783187	0.884128	-0.0440999	-0.97916	-1.01106	1.10221	0.202263	-1.1316	-0.664442	-0.78196	-0.468701	-0.374032	1.752	-0.783098	-1.03605	-1.12536	-0.0441438	-1.00951	-0.826562	-0.926861	-0.630391	-0.602968	0.633034	0.459741	0.400426	-0.300501	0.133343	0.736498	0.341636	0.810256	-1.04422	-0.380231	-0.879644	1.75441	1.57211	1.00897	1.89783	0.854069	1.05008	-1.1541	-1.22232	-1.04485	-1.1729	-0.933977	-1.1437	1.20204
tocopherol gamma-	-0.442355	-0.913106	-0.932309	1.21332	-0.08934	-1.24593	1.25211	1.2005	-1.70547	0.424575	0.814141	-0.0236225	0.138955	-0.206671	0.680286	-0.490698	1.22407	0.408091	0.574457	0.380994	0.613004	0.411785	0.694968	-0.889392	0.24812	-0.0172954	-0.187201	0.197702	-2.72538	-1.86947	-0.595017	-0.293544	-1.4322	0.7134	-0.805603	1.00018	-1.51911	0.105673	0.544271	-0.923317	0.367145	-0.0243961	0.784156	1.29076	1.35165	1.3173	1.43107	1.13315	-2.10955
tocopherol delta-	-1.34791	-0.755729	-1.12219	0.679071	0.756227	-0.4722	-2.06348	1.88839	-0.464944	-0.556233	-0.181561	-0.0799733	0.87219	0.14068	0.532824	-0.077988	1.10251	-0.0149411	1.13123	-0.078223	1.85588	0.175572	0.387126	-0.491108	1.5486	-0.614014	-1.30016	0.676881	-0.0355749	-0.314947	-0.93447	-1.47642	-1.57522	1.12957	-1.47128	-1.25588	-1.31208	0.611757	1.2697	-0.495924	-0.129277	-0.238411	1.60667	1.22469	0.430333	0.627299	1.52449	0.904216	-1.08273
tocopherol beta	0.320492	0.131611	0.123906	0.984805	0.462133	-0.00192858	1.00037	0.979658	-0.186312	0.668333	0.722188	0.488501	-0.757912	0.415056	0.770933	0.301095	0.989115	0.661719	0.728471	0.650847	0.743937	-1.31545	0.776824	0.141126	0.597533	0.49104	-1.79192	0.577304	-0.595534	-1.82554	-2.1276	0.3802	-2.02736	0.784219	-1.97153	-1.6833	-0.111536	0.540379	0.716359	0.127514	-1.86379	0.488191	0.812609	1.01587	-1.32863	1.02652	-0.850179	0.952636	-0.34844
thymine	-0.216691	2.41235	-1.15909	1.04086	-0.122085	-1.28002	0.0572217	-1.12613	-0.862912	0.0232502	-0.238464	-0.608952	0.258948	0.801257	-0.394252	3.01067	-1.78341	-1.46905	1.09076	-0.804599	0.202738	0.0707405	1.28963	-0.0446791	1.42162	0.334702	-0.478511	0.853871	0.888244	0.403835	-0.625303	-0.27791	-0.873907	0.370374	-0.596301	2.27173	-1.11248	-1.12778	0.0087165	0.140447	-0.668756	0.0969303	-0.439136	0.103107	0.350127	0.779149	0.492208	-0.768774	-0.329696
thymidine-5-phosphate	-0.295675	-1.26666	-0.790798	-0.871582	-0.728268	2.04065	-0.579624	-0.756866	0.42361	1.65914	0.675537	-0.61538	0.278672	-0.724038	-0.611782	-1.2819	1.10466	-0.987282	-1.13883	0.339269	-0.482179	0.189435	-0.437054	2.44778	-0.106447	0.621229	-0.594366	-0.734232	0.285721	0.686545	-0.11295	-0.337112	1.16735	-0.665743	1.91967	-1.14042	-1.44158	-0.521188	1.53748	-0.92985	-0.634152	-0.104552	-0.558291	1.71148	-0.856625	-0.468377	0.137469	2.2252	0.941137
thymidine	-0.830095	2.40357	-0.239448	0.741706	-0.262946	-0.894135	-0.495916	-0.243439	-1.45736	-0.69718	-0.0357827	-0.0893723	0.417602	0.980665	-0.430601	3.488	-0.371878	-0.611477	1.52984	0.0533147	0.467481	1.39109	-0.621377	-0.401833	1.05271	-0.251263	-0.686909	-0.492325	1.31295	0.374011	-1.55346	-1.53805	-0.876538	1.23398	-1.22153	1.41198	-1.32036	-0.693763	-0.215982	0.0228728	-0.188602	-0.100355	0.191513	0.113019	-0.141837	0.386234	0.393864	0.752956	-1.51086
threonine	0.499804	0.424358	0.877985	-0.436912	-0.527018	-0.322415	-0.684341	-0.651021	0.0589588	-0.112164	-0.473492	1.28555	0.640116	0.906224	0.589613	1.89364	0.932136	-0.606254	-1.35325	-0.200631	-1.09823	-2.4318	-0.828125	-1.91622	-0.119877	0.0401493	0.65223	-0.294175	0.101275	0.655698	0.992379	0.243542	0.619844	-0.894515	-0.07297	-0.309635	1.23348	0.832206	1.10873	1.50034	1.25772	1.91795	-1.14551	-1.74074	-0.641657	-1.46307	-1.70653	-0.800231	0.549231
threonic acid	-1.32288	-1.4952	-1.5893	-0.25873	-1.49875	-2.28304	-0.387216	-0.622012	-2.68335	-0.713706	0.0529235	-0.29143	-0.0785411	-0.577271	-0.309479	-0.359585	0.0224781	-0.0532955	-0.667659	-0.315935	-0.167394	-1.05531	1.28248	-1.71943	-0.729155	0.558864	1.70401	1.23072	-0.355138	-0.0172032	0.829556	1.22862	-0.126895	1.0499	1.31622	1.8207	-0.125158	0.189956	0.511832	0.663849	0.500964	0.821259	0.754394	0.802022	1.03814	0.991276	0.847968	0.869638	-0.28487
threitol	-1.68698	-1.48656	-1.70428	0.254229	-1.17408	-1.94809	0.579834	0.870777	-2.3854	-0.476951	-0.0217689	-0.53976	0.264356	-1.06685	0.211102	-1.18755	0.109879	-0.223293	-0.278707	-0.46606	0.218394	0.588849	0.285833	-0.977154	-0.594833	0.4158	0.671038	1.09445	-0.993371	-0.919765	-0.46318	0.59952	0.776452	1.39813	0.853948	1.02494	-1.38613	0.503999	1.2124	-0.119922	0.475348	0.498666	0.416721	1.35396	1.30893	1.27969	1.7586	1.60118	-0.928185
tetracosane	0.123366	-0.616719	-0.89506	2.48854	-0.553499	-0.440438	3.12673	1.47246	-1.1789	-0.303451	-0.0539257	-0.0743634	0.709686	-0.260883	0.0365353	-0.591443	-0.0932995	-0.197099	0.419171	-0.0404549	0.474162	3.2809	0.0344341	-0.693928	-0.276295	-0.603313	-0.530846	-0.244648	-1.19782	-1.24331	-0.696173	-0.448547	-0.398001	0.0294814	-0.823716	1.97898	-0.988399	-0.826587	-0.0842358	-0.672474	0.0367293	-0.351609	0.295723	0.283544	1.66993	0.122965	0.554928	0.106138	-0.889101
taurine	0.286681	0.521898	0.513201	1.40673	-2.15016	-0.0508502	1.12905	1.84193	0.208683	-0.0757241	1.81531	-0.867188	-1.24629	-0.665053	-0.571027	-0.519134	-0.145311	1.45558	1.11685	0.402896	0.456704	-2.1462	0.277622	-2.03161	1.20234	-0.162814	0.345182	-0.62972	-1.15826	-1.39136	-0.0776976	-0.195993	-0.213329	-0.027749	-0.942849	1.66562	-0.657964	-1.08682	-1.06621	-0.762682	-0.149983	-0.293397	0.846226	0.18386	1.43095	1.25781	1.20427	0.463133	-0.351891
tartaric acid	-0.754593	-1.56672	-0.708454	-0.373937	-0.629442	-1.43638	-1.45514	-0.872102	-2.00581	-1.18703	-1.53423	-0.474176	-0.270256	-1.16946	-1.40137	-1.0476	-0.581053	-0.28412	-0.760205	-1.15543	-0.776108	-0.575244	-0.564822	-1.18803	-0.833086	0.880487	0.930829	1.0055	0.36475	0.396026	0.796412	0.889995	0.677635	1.04333	0.990119	1.03143	0.989007	0.971266	1.35757	1.21314	1.20157	1.24429	0.638061	0.900764	1.04098	0.925027	0.892844	0.824755	0.622843
sulfuric acid	-0.198359	0.129076	-0.172454	0.529184	-2.12653	-0.478718	-0.23843	1.04838	-0.215266	0.21183	1.02876	0.582725	0.68094	0.549649	0.636605	0.353868	0.485832	0.822515	1.05253	0.638849	1.15436	0.41939	0.616271	-0.0855269	0.57313	-0.397753	0.0145246	-0.244311	-1.19804	-1.45442	-0.358614	-2.22582	-2.44969	0.645979	-0.184497	0.899443	-1.13594	-0.912988	-0.902863	-0.017158	0.27439	0.306195	0.994126	1.09383	0.627705	1.03002	1.47148	0.930407	-2.37456
sucrose	1.34409	-0.0798935	-1.66341	-0.740859	-1.00723	-1.04966	-0.707996	-0.796182	1.07996	-0.44736	-1.12039	0.0192125	-0.629562	-1.17711	-0.683522	0.454488	-0.611175	0.00212748	0.589403	-1.36651	-0.734546	-0.242424	1.03836	-0.134943	-1.00327	-1.26435	0.207273	-0.227975	0.388969	0.337825	0.330619	-0.801428	-1.18096	-0.678085	1.75112	0.323868	1.77504	0.7772	0.669289	1.63317	2.68221	0.235984	-0.730211	-0.528927	2.41744	0.20087	-0.998965	0.441825	0.524436
succinic acid	-1.34545	-0.775285	-1.26958	1.35193	0.536567	0.272498	0.0193654	0.44447	0.547251	1.38924	-0.550719	-1.37015	0.684477	0.179353	0.618442	-0.723901	-0.0239314	-2.86954	-2.31849	0.721556	0.781562	-0.167789	-0.643172	-1.02004	-2.13541	0.0682011	0.306566	-0.930759	0.389439	-0.0124504	0.307831	1.03373	1.36404	1.46947	0.47622	0.90292	-0.544523	-0.11597	0.811383	-0.182258	0.808637	1.06884	-0.0850461	-0.577168	-0.644627	0.263111	1.72653	0.262206	-1.28731
succinate semialdehyde	-0.689947	0.496786	-0.781675	1.18387	1.92551	-0.752926	-1.49255	1.43765	1.48166	-0.764868	1.34293	-0.593686	0.266625	-0.706601	0.241855	-1.34812	0.308627	0.123927	0.216985	-0.513276	0.151588	0.506037	-0.45457	0.538074	-0.0589713	0.43339	-0.378805	-0.206534	-0.835985	-0.583481	1.55508	-1.29115	-0.927392	-0.83352	-2.98755	1.73852	-1.07103	-0.141989	-0.227457	-0.445604	1.51981	-0.542948	-0.320345	0.664191	1.38983	1.73394	0.844789	0.0846428	-0.717327
stearic acid	-1.20766	-0.451703	-0.822872	0.101644	-0.397486	-0.675798	0.183359	0.638891	-1.62598	-0.0258429	0.435445	0.999348	1.64323	0.249146	1.02262	-0.191691	0.146454	0.404938	1.38046	0.209788	1.52073	0.313358	0.448726	-0.505282	0.276413	-0.735886	-0.549142	0.0375534	-1.09224	-2.00246	-1.3873	-1.4471	-1.33408	0.67557	-1.01209	-0.0928993	-1.50139	-0.647745	0.211883	0.102676	0.310305	-0.0133832	1.46789	1.59593	-0.554684	1.09025	2.96897	1.20882	-1.05573
squalene	-0.937716	-1.05621	-0.366653	0.0825505	-1.11074	-1.38735	-1.16557	0.65968	-2.31566	-0.689891	-0.0119019	3.88363	0.875148	-1.22067	0.288165	-1.11055	0.292921	0.237754	-0.0784375	-0.883038	-0.696747	0.407914	0.396158	0.867331	-0.44303	0.170005	0.672962	0.358676	-1.24524	0.852411	-0.504236	-0.460397	0.521469	0.585266	-0.479641	0.647231	-0.912487	-0.132906	1.08186	-0.588786	-0.201588	0.549511	0.654166	0.417012	1.15939	1.40864	1.69708	-0.537712	-0.877697
spermidine	0.0908016	1.66632	-0.389124	-0.0415125	0.00396722	1.5323	0.163473	-0.87666	1.08792	0.394929	-1.45261	-0.932493	-0.561852	-0.205537	-0.76673	-0.14704	-0.515527	3.83921	-0.384082	-0.655951	-0.757415	-0.403095	-0.66333	-0.7213	-1.2598	-0.052926	0.168411	0.0674986	1.67772	0.664572	-0.10185	-0.299265	0.976205	-0.674442	0.8683	-0.0498725	2.1609	-0.45665	-0.851274	0.638359	0.292374	0.184308	-0.689948	-0.761117	-1.91444	-0.126478	0.324002	-1.24051	1.29703
sorbitol	-0.328134	0.105435	-0.315723	0.829372	1.20284	-0.439976	0.711841	1.30993	-0.270561	-0.413064	1.33878	0.484124	0.978438	-0.914195	1.70678	-1.06195	-0.545208	-1.76942	0.0888988	2.17846	0.190384	-2.24102	-0.632564	-1.37277	-1.28845	0.495604	0.46282	-0.24384	-1.99432	-0.382893	-1.51886	-0.231392	-0.951561	0.489065	-0.638341	0.70478	-0.70348	-0.0672809	0.33775	-0.557061	-0.14236	1.31808	0.141615	0.539342	1.04506	2.3124	0.121349	0.896893	-0.757651
sophorose	-0.239972	-1.35616	-0.988025	0.0492684	-0.567972	0.745953	0.18712	0.829627	-0.914689	0.205266	0.268751	-0.64803	0.140327	-0.480204	-0.539488	-1.67544	0.25778	-0.599833	-2.04103	-1.05111	-0.183948	0.483496	-1.03305	2.51728	1.75175	-1.41894	-0.526719	-0.35977	-1.51093	2.76323	0.399041	1.22817	1.4136	-1.04232	1.45713	0.222655	0.431473	-0.0549175	0.0845416	-0.113651	1.77823	0.0085727	-0.565889	-0.23327	0.657752	0.612538	-0.0859587	0.214794	0.345379
shikimic acid	-0.947018	-0.224641	-0.669646	0.756145	1.35664	1.48291	2.6141	0.198634	1.72056	0.121043	-0.521285	0.292168	-0.662069	0.594445	0.123936	-0.538289	-0.728738	-1.1544	1.0583	-0.639528	-0.728711	-0.835524	-0.916857	-1.06141	-0.623612	-1.19485	1.2792	-1.27368	0.991997	0.222249	-0.690228	0.0044999	-0.423434	1.10335	0.452191	0.521604	0.0218327	-1.48535	-0.794037	1.01861	1.56795	1.71251	-1.65068	-1.48933	-0.92343	-0.272887	0.492194	0.517304	-0.886498
serotonin	2.40635	0.846703	0.881881	0.492132	1.25451	-0.191992	0.106582	-1.36937	-1.48485	-0.938782	-1.3532	-0.522856	0.455682	-0.358463	2.37221	-1.35315	-1.01675	0.308915	2.03934	0.0928699	0.659196	0.485685	0.410773	0.586486	0.90779	0.429271	0.687124	0.852397	-1.00428	-0.982996	0.0287726	0.212201	-1.09909	-0.587776	-0.603853	-1.22878	0.854458	-1.18005	-0.573441	-0.216593	-0.527462	0.296394	-0.716435	-1.14271	-0.793934	-0.942668	-0.505585	0.521342	0.880009
serine	0.763169	-0.63963	1.18477	-2.14059	-0.000471692	0.242491	-3.17564	0.248078	0.370326	0.59619	0.469333	0.186912	-0.0855151	0.131753	0.439143	0.639597	0.173368	-0.00897147	-0.218476	0.0674236	0.0561461	0.0991681	0.0975735	-0.555902	0.448911	0.186018	0.217954	-0.0118468	0.556061	0.804551	1.3144	-0.129946	2.16079	-3.45567	0.00275239	0.47622	1.02286	0.0307482	0.0433138	0.906252	0.447105	0.75627	-0.144779	-0.106048	-0.213473	-2.29729	-1.52061	0.203544	-0.905387
salicylic acid	-1.89259	0.124477	-1.38255	0.100559	-0.222523	-0.430267	-0.371214	-0.313454	-1.17318	-0.227607	0.201392	0.817797	0.645951	0.254793	0.359885	-0.214758	0.304553	0.578846	4.22147	0.261374	0.790312	1.49104	-0.184085	0.172957	0.361723	-0.285809	0.0821696	0.297332	-0.260038	-0.490154	-1.05319	-1.17798	-0.326998	-0.0345023	-2.4654	-0.560475	-0.531847	-0.271329	0.546573	-0.268309	-0.776022	0.705035	0.788629	1.56055	-0.556887	0.410651	1.81611	0.523718	-0.990068
salicylaldehyde	-2.12884	0.25978	-1.09194	0.603594	0.262178	-0.19601	1.66204	-1.52765	-0.76803	0.218266	-0.0493685	-0.819098	-0.279088	-0.0163617	0.293831	-0.152425	-0.926411	0.723497	1.29548	-1.24014	1.37075	1.17851	0.896244	1.06496	-1.42129	0.0707388	-0.394228	-0.945354	1.03735	0.304167	-0.870669	-1.59458	-0.666075	1.12748	1.15898	-0.329366	2.7639	-1.84338	0.0268619	-0.198413	0.0853125	0.0860649	-0.657474	-0.0806122	0.0621535	-1.46877	0.848588	0.861278	1.20531
ribose	-1.1936	-0.170845	-1.3946	0.32161	-0.495795	-0.584233	-0.51162	1.22018	-0.922681	-0.760875	0.827887	0.856021	1.09648	-0.184526	1.54872	-0.639629	0.308848	-0.566309	0.232809	0.934232	0.255014	0.417294	1.05518	-0.0413232	0.0842931	0.220539	0.525508	0.522059	-4.54975	-0.679786	-0.815986	0.885142	-1.02485	0.934233	-0.0653656	0.790503	-1.60857	0.191313	0.933515	-0.919384	0.128997	0.544971	0.461672	0.734679	0.342706	0.813396	0.978284	0.51893	-1.13787
ribonic acid	-1.2061	-1.01222	-1.42294	0.302564	-1.28121	-0.92461	-0.0585319	0.835046	-1.72953	-0.596246	0.456638	-0.439653	-0.0359468	-1.30518	-0.539381	-1.16246	-0.548376	-1.03666	-0.437364	-1.10168	-0.260132	-0.671658	-0.255634	-1.46458	-1.13452	0.411287	1.35651	1.3484	-0.373483	0.0358324	0.968442	1.50429	-0.26662	1.68235	1.6077	2.02175	-1.30121	-0.12538	0.515562	-0.709217	-0.10115	0.253961	0.605417	1.21434	1.19627	1.25361	1.12173	1.11365	-0.0922952
ribitol	-0.403009	-1.06653	-0.886081	-0.671704	0.889766	1.42472	0.520635	0.351714	1.78128	-0.12624	-0.0735508	-1.28164	0.801529	0.2773	-0.649276	0.36804	-0.888858	1.25866	0.93355	0.99297	1.10965	0.871171	1.06113	-0.398078	0.892796	1.05624	1.52422	1.29368	-1.17466	1.10348	-1.10696	-0.446679	-0.788796	-1.15184	-0.143046	-0.11328	-2.17603	0.416566	-1.44751	-1.214	-1.21515	0.652589	-0.451984	-0.549396	-0.337799	1.13245	-0.317515	-0.553846	-1.49338
raffinose	0.859446	0.337891	-0.191156	1.13306	0.855307	0.642338	0.631973	0.655034	0.114214	0.215446	0.231353	0.57362	0.812746	0.17746	0.588049	-0.0806955	0.725217	0.771807	1.03049	0.43173	1.36138	1.19345	0.992362	1.45991	2.20292	-0.205603	-1.4196	-1.36406	-1.67169	-1.45606	-1.53688	-0.525121	-1.85657	-1.1089	-1.77913	-0.913351	0.940569	0.170318	0.251739	0.56077	1.65825	-0.976591	-0.846617	-0.972423	-1.08125	-0.870695	-0.102478	-0.797268	-0.800984
quinolinic acid	0.394462	0.604578	-0.301833	1.21455	1.51684	0.893649	-0.278923	1.16815	1.44635	-1.03761	0.836601	-0.116666	-0.414675	-0.7492	0.255971	-1.54428	-0.0138061	0.148711	-0.235099	2.53436	-0.463581	0.370017	0.0518772	-1.32205	-1.2598	-0.528288	0.836485	-0.869667	-1.56494	-0.119904	0.633081	1.06005	-0.0413568	0.224791	1.36476	0.55678	-2.41102	-0.635959	0.634164	-1.13725	1.57015	-0.316376	-0.138329	-0.353142	0.710244	0.114406	-0.643206	0.324876	-1.95073
pyruvic acid	-0.627481	0.874363	0.76564	-1.50659	0.719719	0.0841297	-0.53247	1.01421	-1.05828	0.174532	0.0699418	-0.829856	0.669771	0.526577	0.891965	-0.0845425	1.05945	-1.07881	-0.254809	-0.263339	0.741653	1.53473	-1.3388	1.63902	1.01531	0.704629	-0.0916161	1.07076	-0.202284	1.35926	0.429033	0.595497	0.513911	-0.651463	-0.0515483	-0.261471	-0.170427	0.282936	-1.88337	0.164759	0.461544	-0.432336	-1.16434	-1.09739	0.215409	0.611688	0.197789	0.0350622	-0.960455
pyrrole-2-carboxylic acid	-1.76434	-0.127415	0.577837	0.429303	1.51248	-0.76441	1.12654	-0.666962	0.427222	0.24331	0.480545	-0.43306	0.681734	0.234836	0.164762	1.65643	-1.10581	-1.68482	-0.640673	0.640688	0.0710063	0.984788	-0.298115	0.26051	-0.875977	-1.33282	-1.36343	0.072128	0.315256	2.90019	-0.593434	-0.94828	0.703859	-0.432857	0.188426	0.0194899	-1.4247	-1.7841	-0.284216	2.72282	1.06331	0.786335	-0.14134	-0.659814	-0.957278	-0.327165	0.738697	0.407053	-0.432624
putrescine	0.716853	0.929698	0.233955	0.577149	-0.190274	1.03439	1.57342	0.528309	-0.769846	0.245963	0.856961	0.327141	0.420985	-0.719678	-0.626966	-0.490836	0.246584	-0.705772	-0.241505	-0.067988	-0.813202	-1.21899	0.440377	-1.74831	1.18046	-0.0410102	0.955281	0.564443	-1.32614	-1.32717	0.621335	-1.6028	-2.61059	-0.654429	-0.212445	1.80291	0.445974	0.343336	0.609669	0.86266	0.98939	0.55993	0.526024	-1.75367	2.11097	-0.902262	-1.82867	-0.716157	0.696136
p-tolyl glucuronide	-0.869813	-1.35997	-0.931257	0.87761	-1.06192	-1.60429	1.36522	0.024031	-1.55155	0.308751	-1.3513	1.11079	1.13314	1.17309	0.194692	-1.93358	1.40456	0.956569	0.319202	0.541726	0.9736	1.33124	0.184265	1.00747	0.871657	-0.0111469	-0.49793	-0.0584486	-1.15342	-0.740284	-0.821706	-0.41767	-0.812705	-0.137792	-2.30922	0.474863	0.0100202	1.19795	1.29578	0.374029	-1.2338	-0.0378018	0.307104	0.844221	0.168714	0.92275	1.0607	0.956718	-0.567186
pseudo-uridine	-0.861243	-1.05592	-0.849121	1.08351	-0.489694	-1.3359	1.36565	1.35304	-1.91078	0.35002	0.962114	-0.0286926	0.798876	-0.2841	0.683821	-0.683241	1.02873	0.404829	0.650925	0.565755	0.594646	0.663913	0.527196	-0.631567	0.32508	-0.226823	-0.0963245	0.0498181	-1.87965	-1.93637	-0.758545	-0.0340833	-1.07924	0.57589	-0.063785	1.17367	-1.94939	-0.361872	0.0264127	-1.02912	0.0688996	-0.0764444	0.996087	1.29021	1.23465	1.25474	1.48259	1.51854	-1.78807
propane-1,3-diol	-1.62126	-0.996468	-1.17319	-0.297088	0.228033	-0.243156	0.900041	-0.553622	0.302264	-0.703594	-0.194044	-0.0556618	0.984707	-0.265274	0.0354936	-0.686387	-0.797633	0.548584	0.899363	-0.299232	0.598263	0.785088	-0.348448	2.00366	-1.16636	-1.04834	-0.456529	0.0270892	1.69975	0.212656	-0.441765	-0.0430451	0.320662	0.435881	4.19545	-0.710403	-1.85588	-1.18945	-0.576097	-0.577107	-0.0461022	-0.306593	0.672899	0.36772	-0.844616	0.181585	1.30776	0.405641	1.13339
proline	1.54793	0.88906	1.33752	-0.214848	0.892545	-0.38832	-0.833361	-0.563701	1.14558	0.189393	-0.78559	-0.245588	-0.355695	-0.14201	0.201214	1.41888	-0.250672	-1.03967	-1.03262	-0.388349	-1.85105	-2.10298	-0.819741	-2.03211	-0.584735	0.679105	-0.278064	0.54618	-0.0909301	1.10845	0.392124	0.411964	0.781772	-0.652016	-0.46077	-0.238211	2.50282	1.11486	0.813818	1.85038	0.523709	0.554077	-0.668884	-1.54499	-0.574393	-1.00389	-0.886536	-0.849984	0.911129
piperidone	0.0647193	-0.895886	-0.8742	-0.236599	0.893522	-0.344234	-0.374368	-0.264402	-0.664347	3.2857	-0.184082	-0.0306465	-0.167704	0.373289	2.88885	-0.272823	1.08772	-0.133817	-0.390758	-0.15815	-0.428532	-0.22041	-0.0412377	-0.857198	1.07591	0.47152	-1.01352	-0.574373	-0.977998	0.659072	-0.484417	0.382399	-1.15353	-0.179923	-0.202215	-0.353018	0.313217	3.64705	0.993464	-0.883819	-0.906566	-1.36606	0.00408749	0.0425229	-0.251098	-0.0592326	0.326744	-0.154365	-0.181377
pipecolinic acid	1.41697	0.378777	0.149963	-0.204177	1.03775	-1.43793	0.93942	0.264053	0.843332	0.160449	-0.914024	-0.271876	0.0113279	-0.805515	-0.17101	-0.240073	-0.426143	-0.798168	-0.578765	0.045641	-0.120078	0.32779	-0.272854	1.10537	0.620871	-0.0753311	-1.31317	-0.43302	-1.3549	0.078319	0.701114	1.30467	0.111726	-0.373048	-2.87773	0.589817	2.41601	0.89418	1.33384	-1.88389	-1.53076	-1.86373	0.399728	0.352412	0.51502	1.19901	1.59122	-0.0281413	0.289971
pipecolic acid	1.69364	0.370681	0.109958	-0.257251	1.0305	-0.825107	0.790866	0.228258	0.898502	0.120831	-0.84879	-0.327449	-0.0337932	-0.880782	-0.22286	-0.294472	-1.04334	-1.68517	-1.30058	0.00178625	-0.335999	0.294348	-0.339802	1.10062	0.598245	-0.12365	-1.66725	-0.49454	-1.26392	0.300933	0.681449	1.32361	0.0703103	-0.432354	0.171242	0.566045	2.55551	0.998672	1.33752	-2.07678	-1.63279	-1.88392	0.368941	0.319878	0.488487	1.3099	1.6044	-0.074719	0.255133
pinitol	-1.80652	-1.09265	-1.44637	0.215204	-1.91162	-1.92686	-0.376235	0.135281	-2.5416	-0.470381	0.216971	0.354915	1.07471	-0.201754	-0.325276	-1.21566	-0.921359	-0.00198793	0.774678	-0.0343091	0.999254	-0.847999	-0.395972	-0.992601	-0.944269	0.0932792	0.837036	0.89508	-0.053714	-0.315591	0.48251	0.243837	0.249377	1.02767	0.649944	1.26952	-0.859521	0.150769	0.633008	-0.150841	0.439876	0.752629	1.40826	1.38963	0.74467	1.40801	2.13692	1.14467	-1.12748
pimelic acid	-3.77184	-1.21288	-0.541299	0.836461	0.262164	1.04909	2.59654	-0.235363	1.5737	1.71064	0.507221	-0.915901	0.711384	-0.290913	0.0789591	-0.933316	0.474173	-0.411032	-0.784669	0.158014	-0.27057	0.446817	0.352654	-0.181395	0.758791	-0.515875	0.0155257	-0.0524347	0.244425	0.362218	0.495824	0.255547	0.239716	0.331181	-0.222081	0.332169	-1.38138	-0.179012	1.059	-1.97435	0.163135	0.687364	0.299542	-0.782537	-1.69378	0.405174	1.36635	0.0747148	-0.724509
phytosphingosine	-0.79504	-0.486502	-1.11788	1.34952	-0.902975	-0.645518	0.604851	1.70832	-1.05713	-0.139414	1.19568	0.490913	1.00497	-0.0663877	0.838062	-0.765297	0.773928	-0.397909	0.679789	0.628184	0.393997	0.0226243	0.324637	-0.147162	-0.0900185	-0.458139	0.51351	0.425355	-1.91631	-1.05874	-0.276659	-0.895679	-0.409658	0.916137	0.731553	1.56111	-2.91665	-1.26571	-0.0602519	-1.3426	-0.203129	0.278061	0.447279	1.11479	1.03675	1.37446	1.24074	0.839989	-2.2527
phytanic acid	-0.236017	0.0642463	0.0702016	1.41436	-1.39795	0.078353	1.21102	1.20206	-0.741529	0.539088	1.06321	0.784906	-0.511947	-1.31163	1.16392	-0.127491	1.17154	0.511442	1.03421	0.458486	-1.28817	-0.728357	0.557232	-0.545667	0.265956	0.285035	0.232665	-1.89472	-1.06929	-0.0521148	-2.49115	-0.280662	-0.564215	0.742124	-0.954265	0.702544	-1.34784	0.00764513	0.220008	-0.829261	-1.46133	-1.31876	0.729972	0.130866	1.10622	1.62755	1.97083	1.33608	-1.14082
p-hydroxylphenyllactic acid	-0.331744	0.603569	0.398162	2.20798	0.138563	0.460557	0.871271	1.8396	-0.309121	0.638817	1.64275	-0.532693	0.156724	-1.10932	-0.297477	-1.59959	-0.291017	0.569543	0.73315	1.10553	0.59271	-1.66876	0.635711	0.572934	0.937754	-0.799025	1.35481	0.636981	-1.6893	-0.608142	-1.44093	0.566268	-1.75617	0.222541	-0.472371	1.25381	-1.32064	-0.625354	-0.470147	0.277857	0.647088	0.119474	0.225216	-0.0535987	-0.277435	0.285418	-2.17345	0.565951	-1.42812
phthalic acid	0.515434	0.505666	0.365371	-1.35403	-1.88516	0.442289	1.12312	-0.57387	0.281594	0.80794	1.02727	-0.567468	1.01427	0.509357	0.785193	0.326847	-0.838338	0.719758	-0.531089	0.940952	-0.742005	-1.24081	0.823491	-1.40296	-1.88004	0.425882	0.671393	0.714977	-1.79319	0.271985	-1.12758	0.678489	0.238113	-1.44195	-1.26827	1.06256	0.124432	0.561533	0.648965	0.688846	0.718695	-2.03862	0.926697	0.880708	1.20134	1.03661	-0.516096	0.908325	-1.55731
phosphoethanolamine	0.949707	0.729535	0.754616	-0.647907	-1.03982	0.996288	0.762064	0.430384	-0.647236	1.06211	0.881985	-0.241787	-0.146468	0.551941	-1.08737	0.717504	0.760327	0.263566	0.447712	1.60294	-0.516949	-0.295509	0.732406	-0.791159	0.148373	-1.06007	0.098521	1.24706	-0.485431	-0.333953	0.647866	-2.46916	-1.0335	1.22242	1.48585	0.964498	-1.39699	-1.24874	0.190419	0.38607	0.381958	0.0888411	-0.0584732	-3.68115	-0.221122	-0.31917	-1.4064	0.622342	-0.0522407
phosphoenolpyruvate	-1.34311	-2.37265	-0.535223	0.594067	-1.33434	0.00275492	1.88772	0.0677841	-1.64238	-0.269783	0.86141	0.428828	1.00327	0.223076	-0.494874	-2.89374	0.47934	-0.799813	-0.216158	0.461598	0.70181	0.756667	-0.224256	-0.263079	-0.684215	-0.882143	-1.45582	0.285239	0.0115395	0.194592	0.309645	-0.960505	1.21925	0.805434	2.1374	0.530437	-1.24885	-1.08427	0.187041	1.21891	0.560734	0.723553	0.479426	0.849485	0.598472	-0.362137	0.897412	1.18237	-0.322151
phosphate	-0.576939	0.109784	-0.291222	0.427275	0.696811	-0.133901	0.18259	0.315077	-0.714731	0.150178	0.624819	0.689145	-0.286053	0.183139	0.495852	0.224121	-0.310137	0.860392	1.39622	-0.271505	1.12766	1.25121	0.634151	0.858317	0.609524	-0.271297	-0.185815	0.658124	-0.301079	0.130528	-4.8336	-0.478799	-1.08853	1.08317	-0.258911	-1.77906	-0.551284	0.366115	0.530375	-0.119925	-0.351696	-0.301197	-0.358619	1.49229	-0.0168352	0.848476	0.661858	-2.09316	-0.54872
phenylalanine	0.806809	0.233808	1.07368	-0.0879235	0.0250007	0.48068	-1.31927	-0.827016	0.698945	0.316472	-0.758393	-0.999726	-1.56266	-0.971199	0.732132	0.289657	-1.06462	-0.524778	-1.12926	-0.52832	-1.09215	-1.26832	-0.359573	-1.35111	-0.389549	1.00991	1.1241	0.895744	0.606554	1.05356	2.00108	1.37643	0.295914	-0.887274	-0.198338	0.0444934	1.88479	0.496896	-1.00842	1.38507	1.68775	0.336447	-1.08014	-1.33055	-0.78757	-1.02729	-0.894009	-0.813603	1.54062
phenylacetic acid	-1.49958	-0.867047	-1.10683	0.537307	0.493517	-0.478876	0.905659	-0.451737	-0.82764	-0.198455	-0.902962	0.0910181	0.964953	0.596246	3.47823	-1.05489	0.385675	0.826119	0.542104	-0.374424	0.352643	1.8981	0.590815	1.77095	1.04231	0.525219	-0.756245	0.88323	-0.929988	0.340019	-0.758702	0.542349	-1.12769	0.0399689	-0.409852	0.322849	-1.00009	1.02728	1.64503	0.0224003	-0.886026	-1.35368	-0.599179	-0.71539	-1.68283	-0.723485	-0.629058	0.544883	-1.00616
phenaceturic acid	-1.27251	-1.06216	-0.585822	1.03349	-0.880933	-1.56485	1.36359	-0.227508	-2.32285	0.411819	-1.09367	0.860255	1.04305	1.21192	1.06172	-0.609632	1.53794	-1.88609	1.02512	0.118949	0.986806	1.22261	0.189365	1.34283	0.891728	0.0333937	-0.521822	0.268779	-1.09065	-1.20395	-1.15584	-0.13177	-1.3584	0.574299	-0.80094	0.317699	-1.37326	0.98782	1.34274	0.140246	-0.705691	-0.658016	0.460498	0.761308	0.0381427	0.944859	0.72709	1.00881	-0.0463257
pentose	-0.745625	-0.571176	-0.808283	0.826935	-0.388736	-0.871222	-0.1177	0.629945	-1.33724	-0.0463133	0.6203	0.435684	-2.41564	-0.259394	-1.99672	-0.46962	0.742589	-0.147057	0.124161	0.295928	0.330315	0.117921	1.00311	-0.586067	0.246809	0.0881121	0.564646	0.890417	-1.31632	-1.16759	-3.14168	0.0917267	-0.664422	0.72131	2.68893	0.501307	-0.867922	0.325004	0.90913	-0.020559	0.550358	0.800169	0.569093	0.97329	0.868943	1.01242	1.05664	1.04621	-1.11326
pentitol	-1.14959	-1.37691	1.1219	-1.25524	0.044495	1.16541	-1.04333	-1.29986	-0.0991806	-1.05751	-0.989342	-0.925483	1.54929	1.23251	0.831036	-1.10495	-0.907638	-1.20437	-1.24316	0.277242	0.267392	1.21909	-0.919871	0.171327	0.375757	0.51682	0.633858	1.3586	1.01133	1.05004	0.471563	-0.342091	0.422117	-0.856505	1.28541	-0.983371	0.527447	1.28034	0.899626	1.33927	-0.858482	-0.870905	1.48587	-0.879173	-0.99829	-1.1184	-0.967943	-0.909724	1.09507
pentadecanoic acid	1.02295	0.121178	0.161512	-0.218717	1.75697	0.793432	-1.03461	-0.814952	1.49444	-0.357638	-0.970708	-0.272867	-0.274629	-0.344535	-0.927524	-1.49766	-0.939238	-1.21618	-0.755666	1.06916	-0.9049	-0.902802	-0.522684	-0.992104	-0.982402	1.44736	0.505721	0.593679	0.620685	1.59531	-1.33329	-0.364391	-0.441739	-0.121391	3.0347	-0.248133	1.69707	0.565232	-0.476598	-0.19058	-0.657026	0.788604	-0.41433	-0.788507	-0.964971	-0.761906	0.0569235	-0.378462	0.976575
p-cresol	-1.2987	-1.01596	-0.0901057	0.830142	-0.491605	-0.582298	-1.28247	-0.437683	-1.38579	-1.35369	-1.11979	-3.6105	0.398695	0.794489	0.718194	-1.28441	0.745055	0.289052	0.178098	-0.419558	-0.750519	3.13179	-0.265912	1.16488	-0.287409	0.683696	0.681103	1.73681	-0.157431	0.0330464	0.119086	-0.293656	-0.70433	0.486564	0.0280296	0.0956539	-0.92025	0.616992	0.483137	0.335746	0.610443	0.205089	-0.731334	0.423012	0.0542132	-0.00122527	0.944723	0.989051	0.352758
parabanic acid	-4.25775	-1.14051	-1.46215	0.871709	0.227742	-0.0962792	1.05239	0.20796	-0.151641	1.89417	0.265068	-0.556797	0.0664002	-0.60331	-0.453594	-0.552481	-0.700443	-0.0248644	0.443133	0.299315	0.659665	0.622166	0.810147	0.505779	-0.631293	-0.98663	-0.347843	-0.322323	0.813866	0.516352	0.695847	1.94818	0.241728	0.272012	0.268209	0.74604	-1.89371	-0.720519	-0.296567	0.207379	-0.0815883	-0.00172429	0.664003	0.487035	0.349389	0.383344	0.772698	1.49906	-1.56754
pantothenic acid	0.025544	-0.692356	-0.175271	0.691933	0.31241	0.0739168	0.594595	0.59038	0.00374124	-4.66306	-0.0539412	0.151519	0.708937	-0.351126	-0.172467	-0.837483	0.391233	-1.54777	-0.380189	-1.17545	-0.383254	0.367043	0.807311	-0.510002	-1.69668	0.990461	0.904821	0.861081	-0.0875633	-0.0963495	-1.34457	1.24477	0.0174496	1.246	0.0096817	0.454309	0.380971	0.845061	1.57399	0.884231	-0.261427	1.42084	-1.29689	-0.256892	0.0176703	-0.2253	-0.264896	0.329746	-0.538021
panose	-0.85927	-0.995076	-1.14456	-0.661605	-1.33196	-1.09326	1.14862	-1.1978	-0.780633	0.721022	0.643514	-0.624701	1.70724	0.96374	0.454192	-1.39864	1.52655	0.67894	0.921334	-1.18941	1.50449	-0.239637	0.144091	1.41423	1.29892	-0.592848	0.719077	0.609271	-1.61764	0.89044	-0.95144	-0.352147	-0.16115	-1.2025	0.292309	1.11896	0.843461	0.713075	1.60417	0.842847	0.504447	0.665818	-0.938558	-0.844128	-0.527108	-1.41773	-1.03162	-0.941098	-1.16824
palmitoleic acid	-0.637746	-0.681543	-1.01565	0.467553	0.165831	-0.510714	2.13322	-0.295493	0.201591	-0.417101	-0.215334	2.79565	0.954933	-0.107649	0.485094	-0.0176172	0.766528	-0.897688	0.0138088	1.58048	0.549534	0.814792	-0.462065	0.262475	0.357333	-1.25694	-1.20212	-0.33584	-0.197316	-0.434734	-0.886674	-1.29373	-2.23817	1.20398	-0.80401	-0.527593	-0.806541	-0.80169	0.943217	2.15547	0.514682	0.205271	1.60633	-0.169952	-0.487098	-0.414444	1.71746	-0.517268	-0.999375
palmitic acid	-1.21135	-0.37108	-0.730752	-0.0145144	-0.228844	-0.661427	0.133143	0.58813	-1.45378	-0.157959	0.081735	1.59227	1.68072	0.481964	0.825683	-0.494517	0.130227	0.372501	1.48898	0.127376	1.64006	0.35633	0.328152	-0.115494	0.0848108	-0.703499	-0.479568	-0.223293	-0.701937	-1.44603	-1.47853	-1.59463	-1.24214	0.683554	-0.985598	-0.320395	-1.21607	-0.733469	0.119487	0.0969738	0.366468	0.0184755	1.51992	1.52233	-1.01875	0.763314	3.16153	1.17073	-1.3215
oxoproline	0.404391	-0.126161	0.446136	-0.231262	-0.610354	0.150817	-0.738285	-1.13686	0.752162	0.0810551	-1.24524	-0.163875	-0.169535	-0.838109	-0.283707	0.522754	-1.12278	-0.776634	-0.927219	0.508459	-0.614674	0.0470181	-0.564482	0.632778	0.549047	-0.440238	0.263451	-0.00410557	1.59386	2.03374	2.11621	0.860976	2.19981	-0.793014	1.39169	-0.504628	0.642381	-0.324036	-1.26044	0.701796	-0.103814	0.772854	-1.26382	-1.34541	-1.02085	-1.56165	-0.919609	-1.23494	2.62773
oxalic acid	-1.32562	-1.32183	-1.4073	-0.601979	-2.03942	-1.9638	0.121636	0.892435	-2.61139	-0.42153	-0.0462702	-0.381364	1.09237	0.353407	0.933578	0.0392371	1.03148	0.301411	0.659655	0.260413	0.726879	-0.0204177	0.853673	-0.650354	-0.178403	-0.157346	1.09518	1.08203	-0.558025	-1.84842	-1.05707	-1.7213	-0.657567	1.3802	0.345596	0.666849	-0.390028	0.496923	0.715702	0.384077	0.510204	0.713085	0.881651	0.876198	0.919976	1.23456	1.21499	0.709008	-1.22842
orotic acid	-0.389585	-0.839667	0.416891	1.01978	-0.77942	-0.13769	0.516149	0.297852	0.103098	0.0137221	-0.0223126	0.0133731	0.858191	-1.17106	-0.416534	-1.55853	0.11384	-0.820915	-0.132155	0.51346	-0.592854	0.21564	1.14848	0.453141	3.51918	0.133433	1.05406	1.43465	-0.328763	-0.0955208	-0.159252	0.454056	0.387575	0.129236	2.7166	0.841839	-1.35247	-0.452161	-0.00640945	-0.652426	0.422757	-0.595335	-2.61525	-0.493914	-0.523491	-0.506162	-1.97693	0.37801	0.324075
ornithine	2.20982	1.97923	1.9735	0.197954	0.499607	1.17503	-0.788036	-1.11133	0.85646	-0.0144755	-0.8531	-1.43364	-0.668641	-0.749699	-0.840038	-0.413159	-1.19652	1.84408	0.40821	0.0561973	0.686571	-0.128195	-0.160481	-0.525036	-0.319743	0.310163	1.04644	-0.109963	1.35314	-0.389542	0.279777	-0.32738	0.844005	-0.821001	-1.34371	0.311576	1.40017	-0.596046	-0.93744	0.769801	0.373285	-0.870606	-1.27696	-1.00051	-1.41304	-0.952577	-1.24444	-1.02149	0.926571
O-phosphoserine	0.586243	0.38601	-0.439345	0.959559	-1.20781	-0.66779	0.486399	0.761151	-1.2881	0.121752	1.09423	0.98812	1.69258	0.583645	0.384206	-0.954251	-0.678437	0.848816	1.41796	-0.226366	1.49133	-0.0934607	-0.723067	-1.16163	-1.31409	-0.630805	-0.0430529	-0.133283	-0.80054	-2.06897	-1.50803	-1.46284	-1.16965	0.00255776	-1.13336	1.18064	-1.20006	-0.579598	-0.217919	-0.231702	-0.350852	-0.689766	1.67112	1.5266	0.372427	1.09128	2.17843	0.971138	-0.138918
oleic acid	-0.394553	-0.256972	-0.349929	0.121525	-0.00952003	-0.174667	0.38213	0.444017	-0.814705	0.162248	0.35064	0.801841	0.8703	0.231337	0.667012	-0.0521245	0.239349	0.246119	-1.291	0.407014	0.762596	0.677381	-3.12405	0.401345	0.145284	-0.0112791	-0.224404	-5.23743	0.164231	-0.575278	-0.495068	0.236237	-0.456556	0.393101	0.0578473	0.126129	0.439759	-0.0899051	0.217233	0.945929	1.40876	0.022857	0.830953	0.807739	-0.0963045	0.544844	0.120053	0.537067	-0.130142
oleamide	-0.596802	-0.951661	-0.658166	0.789483	-0.740752	-1.19832	1.18585	0.135264	-2.28531	0.347667	-2.36146	0.989248	1.0274	1.07875	0.257137	-2.11571	1.28916	0.853034	0.34851	0.535955	0.894998	1.19071	0.23993	0.927195	0.84011	0.0813266	-0.311901	0.0694006	-1.74595	-0.454866	-0.554219	-0.25961	-0.554268	0.00500493	-1.68309	0.465983	0.0537953	1.05194	1.17668	0.402579	-2.147	0.0375012	0.392773	0.787232	0.249247	0.834839	0.98414	0.850716	-0.366938
octadecanol	-1.0802	-0.520177	-1.52823	-0.165818	0.130096	-1.16219	-0.684653	0.409001	-1.86541	-1.07464	0.506996	1.1504	1.51648	0.286725	1.70789	-0.345035	0.225573	-0.0584785	1.2137	-0.648609	1.61076	0.579148	0.58889	-0.614322	-0.497764	-0.186539	-0.487202	0.839776	-0.490095	-1.05534	-0.999624	-1.59916	-1.39674	0.42134	-0.986851	0.174444	-0.812782	-0.150063	0.489988	-0.188415	0.146468	0.0877708	1.23058	1.67095	-0.469484	1.0286	2.97698	1.16023	-0.861239
norvaline	-0.599676	-0.187956	-0.659726	-0.707214	-0.863401	-0.900366	-0.278555	-0.339653	-1.41084	-0.511586	0.298055	0.436146	1.25057	0.299148	0.700872	-0.194605	-0.0455318	0.438015	0.782178	0.087357	1.00804	1.61641	0.556139	0.526846	0.788714	-0.841773	-0.398945	0.024396	0.461235	-0.172064	-0.688011	-1.42825	-0.709259	-0.37521	-0.826053	0.223199	2.46023	-1.10968	0.13971	-0.536447	3.70356	-0.478123	0.728596	0.428462	-0.698739	0.584022	1.53219	-0.0204244	-1.43919
nicotinic acid	-1.18371	0.417362	0.534849	1.82993	-0.210501	-0.184106	0.856187	1.29003	-0.594637	1.30509	1.40063	-1.41326	0.336799	-1.08208	3.05804	-1.78125	-1.13835	-0.632315	1.18888	0.41825	0.367707	-0.974314	-0.438707	0.16398	0.380741	-0.129734	0.946105	0.196852	0.758811	0.243725	-0.287942	2.32656	-0.733762	-0.499279	-0.293574	1.05392	0.083991	-1.63569	-0.754107	-0.0301588	-0.508929	-0.197691	0.393083	-1.30764	-0.00803173	-0.996402	-0.256196	-0.843931	-0.68085
nicotinamide	1.02526	0.999783	-0.112165	0.881816	0.833068	1.26074	-0.616618	1.78141	1.4909	-2.18708	0.967981	-0.138099	-0.340033	-0.321756	-0.527953	-1.40142	-0.082247	0.441572	-0.156944	0.957111	-0.401413	-0.293145	0.990948	-1.91307	-1.1883	0.216828	1.95529	-0.526298	-1.05322	-1.18382	1.026	0.0505569	-1.2251	0.551414	-1.44464	0.607971	-0.274224	-0.0522182	0.915048	0.667044	0.535736	0.335206	-0.225412	-1.48592	0.83649	-0.285366	-1.17736	0.180761	-2.12203
N-acetylputrescine	1.52443	1.31011	1.60602	-0.40297	0.614791	1.06495	-0.0871575	-1.33049	0.32001	-0.00654858	-0.95465	-1.03398	0.203635	-0.602266	-0.750485	-0.136358	-1.70498	1.21454	0.297266	-0.235288	0.541291	0.356797	-0.538881	0.22623	-0.825304	0.0725056	0.598712	0.237425	0.292476	-0.246259	0.914508	-0.326565	1.43732	-0.749132	-1.58403	-0.864101	1.39936	-0.447507	-1.42159	1.28894	1.14041	-1.11708	-1.72143	0.805149	-1.30893	-1.49679	0.563349	1.07157	1.57926
N-acetylornithine	1.52019	0.0340118	0.613358	-0.205764	0.830761	1.33417	0.723207	0.218921	0.67077	1.65949	-0.339185	-1.28012	-0.0863953	-1.31401	0.139763	-2.05742	-0.0989544	-0.18785	-1.82829	-0.122464	0.283912	-0.557238	0.0649665	-0.933005	-0.222873	0.0177444	0.253137	-0.030294	0.268058	-0.681873	-0.16715	0.277917	0.327694	-1.2572	0.236448	1.25978	0.269268	-1.60108	-0.677763	-1.60139	-0.83989	-0.657616	2.11294	-1.78902	0.372749	-0.0914292	2.89311	0.163532	0.736309
N-acetylmannosamine	-0.0436656	-0.289944	-0.979572	0.852066	0.496137	-0.359362	-1.02797	1.36617	0.176465	0.445126	1.14015	0.0949761	-0.438526	-2.90038	-0.348386	-0.495466	0.824007	-0.963718	0.304334	-3.09574	0.285986	0.344875	-0.0617564	-1.16732	-0.16326	0.635715	0.557505	1.06646	-2.67305	0.0707343	0.251687	0.753815	-0.256677	0.0579467	0.30633	1.14436	-0.226523	0.340967	0.51641	-1.43723	-1.36811	0.549836	0.750721	-0.0771535	1.17347	1.10876	1.08089	0.926322	-0.245448
N-acetylglycine	-0.449254	0.277958	-1.00075	1.37246	-0.9685	-0.442472	-0.417138	-1.43623	0.269923	-0.389579	0.380263	-0.410892	-0.406592	-0.311969	-0.466313	-1.59025	-0.677014	1.76955	2.2213	1.23679	2.45466	2.85687	1.58941	1.09234	0.293795	-0.460908	-0.0638699	1.05746	-0.278636	0.034563	-0.540053	-0.53894	0.0313599	-0.252205	1.55957	-0.153837	0.147152	-0.225993	0.416328	-0.336329	-0.420484	-0.230568	-0.898094	-1.34656	-1.01181	-1.16343	-1.14251	-0.538492	0.0375643
N-acetylglutamate	-0.122637	0.233248	-0.818254	-0.110851	-0.407234	0.315385	1.01657	0.0225221	0.267918	0.20308	0.272887	-3.1007	-0.570479	-0.339449	0.109847	-0.742047	-0.865185	-0.202742	-0.732623	-0.334153	-0.394657	1.63134	0.074565	2.52197	1.22506	0.665285	0.390269	0.358421	0.637794	0.885084	0.559662	0.651178	0.822637	0.657987	1.99891	0.745489	-2.2881	-0.455233	-0.0149903	-0.245341	-2.04846	-1.66805	-0.892866	0.373519	0.131351	-0.0526342	-0.548532	-0.00591424	1.07783
N-acetyl-D-tryptophan	0.428576	0.377453	-0.0141113	0.134793	0.788107	-0.0693425	-0.495455	1.89702	-0.409495	-0.820574	1.11869	0.852167	0.625887	-0.624999	0.615451	-0.452428	0.670217	0.103048	1.14503	0.767294	1.15525	-0.129279	1.5454	-1.37627	-0.28495	0.236264	0.689742	0.728654	-1.56655	-2.61744	-1.29172	0.721221	-2.31953	-0.353945	-1.53904	1.67912	-1.86144	-1.07839	-0.627115	-1.19841	-0.381094	-0.146707	0.853394	-0.233541	0.87349	0.763222	0.129504	0.943297	-0.0538379
N-acetyl-D-galactosamine	-0.767361	-1.37879	-1.43719	1.26747	0.038981	-0.0158946	1.45738	1.78885	-0.713982	0.305091	1.39511	0.846596	0.821062	-0.539301	-0.0278368	-1.99464	0.981917	-0.264962	0.312839	0.136414	0.0904574	-0.13993	0.370082	-0.615043	-0.0498111	-0.439224	-0.131415	0.107227	-1.60727	-0.756028	-0.0782842	0.82967	-0.417181	0.197877	0.981002	1.44587	-2.12861	0.0736358	1.16451	-1.31674	-0.36415	0.999576	-0.721107	0.804845	0.851399	1.0004	0.780083	1.09624	-2.48305
N-acetylaspartic acid	-1.13592	-1.16225	-1.06069	0.44215	0.688096	0.152059	0.448585	0.790141	0.419435	-0.00202136	-0.211017	-1.0682	-0.219099	-0.482366	1.06665	-1.13859	-0.100594	-1.95638	0.233487	0.467662	-0.458147	0.752186	-0.940839	0.342738	-1.56329	-0.681783	-0.0631053	-0.867651	0.0617344	0.55592	1.95731	3.02376	1.81557	0.279397	2.12349	0.53222	-2.14745	-0.734751	0.0596362	-0.697525	0.836545	0.191618	-0.805506	-0.337001	0.819525	0.571711	0.105021	0.0869533	-0.50896
myristic acid	-1.34707	-0.714291	-0.716066	0.485743	0.188764	-1.54205	-0.715305	0.425983	-1.22835	0.221851	-0.730343	2.18584	1.06953	0.129938	0.6495	-1.09645	1.05437	-0.178756	2.41727	0.0591779	1.2287	-0.00807851	0.34633	1.86054	-0.018909	-0.184248	-1.33743	-0.631309	0.165543	-1.33598	-0.186537	-0.868101	-1.35713	0.490132	-0.139869	-0.781805	-0.487866	0.128635	0.213403	-0.644032	0.462688	-0.970222	0.931836	0.944686	-0.138978	0.502318	3.06223	-0.593014	-0.459681
myo-inositol	1.02794	0.772731	-1.24574	0.854835	-0.446788	-1.21438	0.538716	1.80187	-0.968439	-0.191969	1.357	0.579883	0.141012	1.27033	-0.984825	-1.61119	-1.20663	-1.42964	-1.13214	1.85606	-0.784029	-1.91592	0.449399	0.380492	-1.2569	0.163555	1.41518	1.6119	-0.552938	-1.08574	-1.7417	-0.616726	-0.732045	0.794691	-0.0523952	1.03821	0.771019	0.0899539	1.10632	0.373148	0.259466	1.34739	0.215674	-1.14428	0.255233	-0.432089	-0.341621	0.0963049	0.307441
mucic acid	-0.0347369	-0.678999	0.119411	1.11569	-0.0202094	-0.00784965	1.59825	0.768275	-0.522108	1.13148	0.540848	-0.974238	1.0191	-1.25393	-1.54774	-1.38938	-0.0554894	-0.908871	-0.647959	0.75707	-0.155039	0.254412	-0.475823	-0.633231	-0.712108	-0.354986	1.41276	0.955194	-2.28686	-0.805895	-0.883005	-0.387816	-1.27987	0.122645	0.349677	0.869659	-1.16932	-0.450113	0.774228	0.345179	-0.573423	0.760404	1.15712	1.7049	0.239192	1.40208	1.57183	1.41826	-2.18625
monomyristin	-0.712974	-1.76546	-1.75688	0.7453	-0.0521524	-0.327229	0.0740011	0.630992	-0.80934	-0.0628717	0.147794	1.27259	1.37116	-1.57998	1.10797	-0.756503	0.111679	-0.0983529	1.1341	0.327886	1.55738	0.43309	0.981206	0.885391	-0.304237	-0.439222	-1.21698	0.209258	-0.259089	-1.03377	-1.32539	-0.565776	-0.968963	0.351232	-1.1932	0.352674	-1.11368	-0.362777	-0.110386	0.473608	1.23778	-0.336116	1.02583	1.14012	0.119609	0.867108	2.90924	0.840488	-1.89075
methylmalonic acid	-0.230099	1.21324	-0.139178	-0.397393	0.322847	-0.993093	1.33385	0.0607978	1.1195	-0.087889	0.6801	0.561778	1.79565	-1.21549	0.0419918	-0.114088	0.036799	-0.174323	0.287434	1.29125	1.06611	1.62265	1.46618	0.151008	-0.044295	-0.246097	-0.66425	-0.0484566	3.19625	1.09138	0.46174	-1.41637	0.85538	-0.269548	0.205293	-0.72909	-0.835297	-1.01399	0.385491	-2.48698	-0.629298	-1.07789	-0.561638	-0.662215	-0.453563	-0.54088	-1.01538	-1.64484	-0.466369
methylmaleic acid	-0.814883	-1.02595	-0.329408	0.456834	-1.8947	-1.50762	2.20168	0.503716	-1.85043	0.426683	1.09868	0.385217	-0.250135	-1.01248	0.0938792	-0.713573	0.583686	-0.739448	0.595094	0.206763	0.116478	-0.162027	-2.63803	0.295205	0.0985821	0.527138	0.355579	0.932044	-0.916025	-0.563954	-0.281081	0.420084	-0.172004	0.947789	0.0388351	1.50417	-1.33145	-0.399064	0.827655	-0.41108	-0.964421	0.466056	0.958133	1.56187	0.286238	1.07297	1.62576	1.5641	-1.41854
methionine sulfoxide	1.53736	1.70952	2.12543	-0.245377	0.683807	1.70766	-0.436505	0.13257	1.44088	0.0643225	-0.646662	-1.34933	-0.35193	-1.30105	-1.29646	-0.434536	-1.21754	1.30352	0.808196	-0.151022	0.918939	1.42412	-0.616004	-0.388677	-0.955627	0.105933	0.854546	-0.231521	0.367027	0.105613	1.24131	-0.0144613	1.43938	-0.275679	0.248523	0.525959	0.344501	-1.54325	-0.953701	0.419691	0.129251	-0.849471	-1.7884	-1.33103	-0.71536	-1.02613	-1.68965	-0.704117	0.60652
methionine	1.10618	0.767696	0.81887	0.00401516	0.920721	0.323875	-1.63916	-0.266439	1.97451	0.215469	-0.180514	-0.974057	-1.75115	-0.736329	-1.12398	0.31565	-0.445643	-0.49591	-0.552587	-0.0681273	-0.933943	-1.56207	-0.614822	-0.615879	0.384639	0.68862	0.896368	0.52904	1.00126	1.55651	1.18504	0.974135	1.00414	-1.2473	0.287066	0.70973	1.7157	0.166548	-0.394098	1.26552	0.118084	0.0150193	-1.39177	-1.8101	-0.701157	-1.49057	-1.2046	-1.32834	1.31165
methanolphosphate	-0.980166	-1.5847	-0.974867	0.383166	0.880275	-0.467262	-0.477335	1.28091	-2.04191	0.532801	-0.204976	2.85449	-0.474807	-0.191677	1.08471	0.0736277	1.99544	0.0551374	0.835813	-0.289059	0.824866	-0.569608	0.111287	-0.218362	0.540856	0.871237	0.321191	-0.596014	-0.63128	0.0241069	-1.03469	-0.884992	-2.17518	0.794965	-0.879604	-2.04801	-0.493957	0.390475	0.0472308	0.369064	1.01637	-1.21592	0.479765	0.629831	-0.221769	0.456926	1.00734	1.12468	-0.523107
melibiose	0.560384	-1.3374	-1.97568	0.464165	0.505794	-1.55333	0.879155	-0.0708152	0.0108632	0.73968	0.270312	0.562618	1.0155	-1.87624	0.549255	-0.133284	0.281717	-1.49127	0.259046	-0.0200941	0.50481	1.21799	0.674146	1.72368	-1.56838	0.428048	1.0066	1.20393	0.0360505	1.76761	-1.07789	-2.73891	-2.25341	-0.512272	0.947226	0.491328	-0.0727171	0.0538321	0.108797	0.356811	-0.0351129	0.106542	-1.56839	-0.0955409	0.472682	-0.0946505	0.521056	-0.276482	0.19847
melezitose	-2.19228	-1.89369	-0.600369	-0.755239	-0.76952	-1.41795	-0.166153	-0.587553	-1.50478	-1.12889	0.444897	0.409035	1.54864	0.121939	0.121838	-0.363164	0.212174	0.337461	1.01407	0.5624	0.80748	0.784874	-0.551051	-0.302038	-0.90695	-0.291673	-0.257442	-0.711842	-0.415608	1.29133	-1.48296	0.896444	1.70843	-0.258143	1.92972	1.2325	-0.859452	0.92074	0.0867353	-0.710863	1.52348	0.229716	0.964199	0.372028	-0.4965	-0.0764301	2.10526	0.659476	-0.696894
mannose	0.980947	-0.0666491	1.17201	-1.21817	1.55341	1.229	-0.0636816	-0.594984	1.02903	1.40335	-0.455166	0.124729	-0.191917	1.59684	-0.615864	1.38779	-1.1441	-1.13952	-1.0192	-0.0691164	-1.03335	-0.75172	-0.367069	-1.20669	-0.614607	1.34382	0.229329	-0.298446	-0.421621	1.51734	-1.72411	-0.52259	-1.43221	0.899571	-1.55828	-2.09421	1.11658	1.42467	0.2013	0.106654	-0.0180163	0.0779007	0.263546	-1.04564	-0.360211	-0.319294	-0.592665	-0.151907	0.888226
maltotriose	-0.815093	-0.80192	-0.808979	-1.6708	-1.19643	-0.827497	-0.844525	-2.48205	-0.416359	-1.34	-0.438986	-0.198395	1.08151	-0.998432	1.35108	-1.15353	-0.585376	-0.704454	-0.982904	-1.89498	-0.823777	-0.914039	0.707162	1.44944	0.0311059	0.976164	1.36601	1.2112	-0.139852	2.03235	0.586789	-0.146862	0.288507	0.999581	0.823669	1.35235	-0.220733	0.196764	0.0848192	0.671241	0.341211	0.203825	0.646778	1.24899	1.00146	0.574075	0.602567	0.199434	-1.11377
maltose	-0.658027	-0.857218	-1.00655	0.158329	-0.656476	0.479109	0.0527953	0.856892	-0.629732	-0.154118	0.836671	0.0307417	0.769263	-0.356711	0.989175	-1.08187	0.115696	-0.62224	-0.553989	-0.0887487	-4.15038	-0.668853	0.717887	1.63373	0.995509	-0.367614	-1.5549	0.624834	-0.935998	2.25094	-0.229045	0.0500995	0.652132	-0.197255	1.41584	1.48926	0.227263	-0.823771	0.107837	0.27838	1.4661	-0.513449	-0.344768	-0.198015	1.14535	0.231881	0.722369	-0.436526	-0.7293
maltitol	0.0384272	-0.190654	-0.421477	-0.170403	-0.193108	0.0504163	0.285119	-1.05363	-0.61672	0.108282	-0.964334	-0.209224	0.582262	-1.30348	-0.13049	-0.807818	-0.409102	-0.395002	-0.495278	-0.586539	-1.11712	0.834643	0.110446	1.37964	0.810976	-1.31659	1.31461	1.48731	-0.192465	2.09028	1.20534	1.51437	1.0772	-0.721449	1.07768	0.906807	0.436725	0.602799	-3.1714	0.80001	0.800289	0.488875	-0.937906	-1.54674	1.04976	-0.990979	-0.476897	-1.55793	-0.549085
malonic acid	-0.00227542	-0.385577	-0.622422	-0.172065	0.322455	-0.4151	-0.711045	0.0784927	-0.421733	9.23382e-05	-0.50542	-0.24929	0.412603	-0.538585	0.180624	-0.783617	-0.0964685	-0.183293	0.27236	-0.545206	0.476893	0.732867	0.0928924	6.03044	-0.0286013	0.409957	0.151099	0.496885	-0.396965	-0.718051	-2.23572	0.6774	-0.579827	0.136313	-0.227926	-0.281301	-0.32414	-0.255447	0.634432	0.0980835	-0.190752	-0.186492	0.0456606	-0.0240098	-0.418628	-0.411631	1.04954	-0.210553	-0.399584
malic acid	0.104372	0.274418	0.699617	0.18256	1.73603	1.37873	-0.590672	0.434816	1.79156	0.567581	-0.140616	-1.22242	-0.75696	0.390168	-0.653846	-0.768184	-0.703707	-2.0895	-2.02468	0.146899	-0.675991	-0.0776585	-1.17853	-0.331587	-1.70171	0.331513	0.199477	-0.337839	1.06544	1.97232	1.81109	1.2675	1.89908	0.331398	1.30691	-0.21084	-0.122807	-0.243481	0.198402	0.0472268	0.282869	-0.0392711	-1.0077	-1.2019	-1.139	-1.32439	-0.179436	-1.01148	0.348754
maleimide	-1.16107	-0.810572	-0.610209	1.20757	-0.351382	-0.0690339	1.93453	1.35123	-0.746563	-0.606786	0.597483	0.315143	1.0561	0.134001	0.177268	-0.856178	0.465621	0.0861803	0.792654	0.547637	0.924622	1.00598	0.104653	0.224171	-0.250448	-1.36922	-0.214141	-0.365636	-0.268379	-0.137834	-2.7578	-0.0156892	-0.499788	0.601749	-1.51151	1.04671	-1.53718	-1.34053	-1.05806	-0.386874	1.53189	-0.158273	0.849684	0.707836	1.04323	1.16295	1.57223	1.23215	-1.75936
lyxose	-1.29613	-1.01835	-1.3581	1.15889	-0.818851	-1.36735	0.0426723	0.766691	-2.09615	-0.288382	0.661341	0.360136	0.674873	-0.641332	0.785089	-1.00393	0.85317	-0.392662	-0.0465783	0.32569	0.276146	0.107371	1.29735	-1.04138	0.18612	0.0319627	0.741923	1.19539	-2.05391	-1.73684	-0.945521	0.0603188	-1.13328	0.975529	0.174102	0.969202	-1.5612	0.276043	0.742789	-0.259084	0.726214	0.741437	0.685004	1.29409	0.964556	1.40824	1.41956	1.10784	-1.83625
lyxitol	1.07692	0.401127	1.63052	0.182721	-0.444766	0.732049	0.369439	0.439096	1.51642	0.354168	-0.122818	-1.0185	-0.667179	-1.82039	-0.282075	-1.61792	-0.561252	0.366742	-0.377137	-0.224556	0.00711579	-0.527864	-0.0770941	-0.842802	-0.44069	-0.0785437	0.950927	0.44378	-0.809465	0.0253609	1.56498	0.662518	2.34144	-0.435556	0.549503	0.511036	-1.77362	-1.51489	-1.31613	-0.902337	-1.17999	-1.01323	-0.560533	-0.452189	-0.149843	0.0500196	0.117501	-0.148383	3.03769
lysine	0.767518	1.38414	1.23727	0.653053	1.0666	1.45322	0.0270268	-0.858655	0.528961	0.555523	-0.993699	-1.90605	-1.53055	-1.15512	-1.26771	-0.964352	-1.79067	1.27265	0.599553	0.302772	0.755854	0.403223	0.00768146	0.327147	-0.033767	0.687191	0.804484	0.370273	0.979889	0.503975	0.488887	0.812021	0.72605	-0.786025	-0.142116	-0.100757	0.885287	-0.418934	-0.742863	0.427445	0.276473	-0.855903	-1.7227	-2.12529	-0.983429	-0.61141	-2.08964	-0.431591	0.876998
linolenic acid	-0.748545	-0.831094	-0.581926	-0.45589	-1.2038	-0.729988	0.961139	0.193355	-1.22244	0.218704	0.111744	0.218822	-0.367533	-1.84633	-1.06586	2.22246	-0.215446	-1.18289	0.339222	2.54963	0.376627	0.4074	2.32302	0.196117	-1.48513	-0.580443	1.95617	-0.358125	-0.111839	0.724851	-0.690779	0.117602	-0.754303	0.0160012	-0.535914	0.18458	-0.157685	-0.888642	-0.281342	0.348311	0.921797	2.197	0.644519	0.310486	-1.38231	-0.0104	1.3975	0.15525	-0.63398
linoleic acid	-0.567211	0.038164	-0.94066	0.119102	-1.88839	-0.713399	2.12257	1.47638	-1.74311	-0.218678	1.13892	-0.0472071	0.00219192	-0.821627	0.0420565	-1.98141	0.92072	-0.310594	0.272162	-0.487932	0.412243	0.529406	0.114089	0.0992236	-0.403549	0.407552	-0.0494569	0.331803	-1.43821	-2.75573	-0.919934	0.562268	0.104166	0.174867	0.00487856	0.229527	0.607308	-1.23877	-0.53925	0.992953	1.29366	-0.902794	1.56649	0.758536	1.34042	0.909329	1.90239	0.567474	-0.00609789
lignoceric acid	-0.485106	-0.832282	-1.06395	0.269067	-0.873323	-0.402057	1.97188	-1.47885	-1.45671	-0.0308456	-1.79314	0.0573267	0.77976	1.28596	0.850435	-1.40937	2.97765	-0.203682	-0.296763	-0.524973	0.522155	-0.11249	-0.155795	1.21258	0.497212	-0.936861	0.430448	0.439588	-0.826611	1.0443	0.25599	-0.103432	-0.0796842	1.00441	-0.0971556	1.12023	-1.16552	0.521375	0.881672	0.636031	-0.33961	-0.384265	-3.12789	-0.249123	0.147163	0.855298	0.0726271	0.400447	0.00999251
levoinositol	-1.77701	-0.15926	-0.785859	1.49953	-0.475569	-1.04697	1.19973	1.42672	-2.14912	0.463003	1.29233	1.07483	0.868672	0.184458	0.668399	-0.245817	0.586837	0.664652	0.77918	1.11214	0.533939	0.0155499	0.915467	-0.168649	0.355234	-0.728912	-0.64975	0.43375	-0.693437	-1.03141	-0.549459	-0.304552	-1.03253	1.27818	0.0663308	0.718517	-2.36321	-0.818172	-0.22937	-1.07641	-0.059228	-0.205416	0.958554	0.431247	1.47366	1.00628	1.01496	-0.204687	-2.13507
leucine	1.46077	0.990634	1.49194	-0.0319527	0.9837	0.552367	-1.14642	-0.953554	1.62835	0.0728048	-1.12477	-0.563045	-0.906216	-0.384083	-0.148417	0.248679	-0.786087	-0.214954	-1.02639	0.213819	-0.673546	-1.13101	-0.303389	-1.69138	-0.511132	0.681549	1.23418	0.594612	1.22301	1.15827	1.63913	0.672217	1.14325	-0.303286	-0.660153	-0.793722	1.59133	-0.238584	-0.718525	1.0705	0.177006	0.227486	-1.64186	-1.56949	-1.34846	-1.42114	-0.93241	-0.805829	1.55038
lactobionic acid	-0.339703	-0.186621	-1.09349	-0.112301	-0.416039	-0.453052	0.49887	0.601269	-0.637171	0.895391	0.384915	0.891601	1.45372	-0.121627	0.225513	0.378884	1.06802	-1.73583	0.655642	-0.689812	-0.285091	-1.12893	0.276624	-1.1143	-2.15169	-0.383109	0.0173682	2.10681	-1.38296	-1.01009	0.248879	-0.311816	-0.0254918	-0.0800022	1.79031	0.955961	1.24039	-0.813475	-0.577206	-0.933048	1.58304	-0.235698	-0.505931	-0.126137	1.79118	-0.453042	-0.473869	-0.203005	1.49945
lactitol	0.673897	-1.70649	-0.262661	-0.182196	-0.436333	0.757864	-0.215154	0.0786754	0.0230919	-0.066424	-0.249019	-0.30805	-0.643765	-0.453493	-0.9574	-0.507076	0.0441137	-0.432241	-0.593383	-2.7421	-0.22425	-0.205359	0.0460128	1.30282	1.15224	-0.143305	-2.35223	0.906836	-0.455905	2.11032	0.70148	1.14272	1.31544	-0.30179	1.54548	-0.289157	1.783	-1.9704	-0.626083	-0.0168358	2.62682	0.13773	-0.355752	-0.041626	-0.36372	-0.134525	0.176958	-0.124521	0.0358914
lactic acid	-0.754629	-0.145974	0.217474	-0.247289	0.150553	-2.03965	0.0575284	1.17502	0.0655332	-0.430572	1.73874	-0.907979	1.57244	0.214282	0.037412	0.243822	-1.22043	-0.752329	0.72029	0.733458	1.88588	-0.0159034	0.310363	0.42241	-0.365409	0.194592	0.242646	0.717613	0.0161231	2.82016	0.36533	-0.402636	1.59236	-0.832523	1.24448	0.903118	-0.889519	-1.55061	-1.05349	-0.972903	0.73598	-1.07326	-0.544713	-0.388993	-0.446494	-0.011454	-0.0348528	0.514301	0.0684772
kynurenic acid	-0.487092	-0.119946	-0.572722	1.01203	0.867353	2.29676	0.621291	0.788918	1.59227	-1.22998	0.626703	0.559307	0.639946	0.057676	0.332323	-2.50497	1.17354	0.0876762	0.334403	0.11311	0.71698	-0.200218	-0.104727	0.043203	1.4068	0.632958	0.573172	-0.570103	-0.429483	-1.71653	-0.392717	-0.0332363	-0.689439	0.572774	-0.607119	-0.857373	-0.716944	0.1309	0.325709	-1.90522	-1.47204	0.0137179	-0.60513	1.084	0.552832	0.833994	1.24874	-2.71004	-1.26542
isothreonic acid	-1.46529	-1.65186	-1.42939	1.15191	-0.358163	-1.1839	1.13566	1.21629	-1.7109	-0.31361	1.42548	-0.444298	0.192991	-0.841584	0.436571	-1.01292	0.604686	0.0536844	0.164329	0.301866	0.223103	0.33811	0.41984	-0.556471	-0.127968	-0.0541656	0.72846	0.552494	-1.95865	-1.53236	0.19623	0.793705	-0.185119	0.747841	0.354975	1.59093	-2.17041	-0.511398	0.263948	-0.917755	0.203322	-0.079216	0.75166	1.46127	1.35413	1.23926	1.0558	1.65532	-1.24749
isopropylbenzene	-0.834375	-0.390634	-0.442961	0.626411	-0.737326	0.395916	0.31582	0.717836	-0.251737	0.611452	1.042	1.11946	1.96966	-0.73425	1.4472	-0.556858	1.18538	0.741571	-0.843112	1.00282	1.39978	-1.16275	1.15403	0.906416	-0.0563173	-0.786133	-0.871833	1.16883	-0.223281	0.222384	1.58445	0.0823121	0.664866	-0.776149	-0.399644	0.654515	-0.856382	-2.84806	0.864323	-0.827093	1.19819	-1.28677	-0.912097	-1.11765	0.662565	-1.09258	0.277144	-1.22198	-0.522149
isomaltose	-0.764169	-0.763007	-1.19292	0.52434	-2.33397	-1.60756	0.169929	0.851176	-2.24183	0.141827	0.287233	-0.0804614	1.00084	-0.89506	0.550131	-1.24079	1.04572	-0.405514	0.123665	0.162435	0.800585	0.20595	0.0813479	0.156984	-1.37195	-0.500066	0.955729	1.06803	-2.59588	0.886799	1.29011	0.173186	0.735921	0.0612287	0.253919	0.277523	-0.614739	-0.26975	1.01592	-0.601281	0.597179	1.24486	0.533996	0.413784	1.12222	1.26882	1.12612	0.685463	-1.13067
isolinoleic acid	-0.0349257	-0.769408	-1.047	1.48963	0.101297	-0.619233	1.82123	1.8737	-0.880117	0.434461	0.935996	-0.0878915	0.12896	-0.709659	1.2468	-0.67323	1.41113	-0.212116	-0.0683026	0.331837	-0.264812	-1.7804	0.653499	-1.42874	0.220622	-0.131004	0.492039	0.432443	-2.41616	-1.82373	-0.000305376	1.36252	-0.293178	0.0137695	-0.0060079	1.36211	-1.52724	-0.256146	0.593375	-1.32823	-0.000873917	0.191398	-0.195986	0.206281	1.54763	1.49671	-0.188104	0.994348	-1.45343
isoleucine	0.708963	0.11897	0.820959	-0.0710294	0.499109	-0.216417	-1.15439	-0.656907	1.26113	0.275328	-0.40704	0.115464	-1.18794	0.295342	0.342347	0.410813	-0.107499	-0.261325	-0.176081	-0.108185	-0.797481	-1.5017	-0.444822	-2.0452	-0.152846	0.848006	0.547763	-0.152898	-0.135605	0.870975	2.33724	1.41032	1.06161	0.0846302	-0.842424	0.197977	2.07273	0.27065	0.0327724	1.6698	0.200538	0.92209	-2.79014	-1.61276	-1.15864	-1.38733	-0.996852	-0.609726	1.06574
isocitric acid	-0.553738	-0.15188	-0.253877	0.536023	-0.0698387	-0.395868	0.618551	0.703335	-0.620373	-0.0450407	0.700365	0.389767	0.609356	0.0408186	0.489109	-0.132059	0.63519	0.395284	0.523857	0.742723	0.560609	0.785912	0.433262	0.317373	0.466593	0.0574754	0.10151	0.274044	-0.30385	-0.255213	-0.337015	-0.0403164	-0.435458	0.595683	-0.0308126	0.550395	-0.968317	-0.0398243	0.233196	-0.225605	0.328333	0.150101	-4.46596	1.17627	0.414919	0.621285	0.974249	-4.24128	-0.712788
inositol-4-monophosphate	-0.466987	-0.975687	-1.4607	-1.0885	0.505703	1.31259	0.518048	-0.759733	-1.22137	-0.314555	-0.846247	0.847949	0.905724	0.968454	0.682406	-0.283297	1.44767	0.467343	-0.572695	-0.410172	0.68386	1.2727	-0.446557	0.706642	0.467715	-1.16702	-2.06904	0.108936	-0.500092	-1.44622	2.01049	0.786587	-0.254103	0.543532	3.03377	-0.324406	-1.52354	0.785919	0.835449	-0.280692	-0.187358	-1.16664	-0.876969	0.440406	-0.56578	0.392308	0.948925	0.497165	-0.417935
inosine	-0.0162622	-0.953074	-0.794962	1.8622	0.804924	-0.586878	-0.374218	0.193691	-0.940527	0.575728	1.75204	0.637465	-0.377158	-0.211977	1.52866	-3.5856	0.938379	-0.439744	0.322528	-0.808395	0.463051	0.337988	0.438843	-1.41544	0.294804	-0.47835	-0.0470775	-1.00924	-0.348862	-0.977137	1.1118	1.15532	-0.281298	0.426253	0.380028	1.52317	-2.73057	-0.288989	0.5568	-0.0150641	-0.0723131	0.0242194	-0.445991	0.346404	1.10434	-0.713564	0.55931	0.973672	-0.635798
indole-3-propionic acid	-0.788674	-0.962039	-1.42691	1.71335	-0.104465	-1.20072	0.930071	1.2339	-1.39194	0.293906	1.30929	0.49964	1.19279	0.0928864	0.161006	-0.391111	1.38855	0.394462	1.05093	0.656761	0.851287	0.0247566	0.043153	-0.548599	0.24953	-0.800813	0.224337	-0.241804	-1.57123	-1.57075	-1.18917	0.0173378	-1.21468	0.324999	-0.0682216	0.9557	-1.9081	-0.481049	-0.380073	-1.01008	-0.0446625	0.93205	1.14464	0.438856	1.48163	1.50167	0.424241	1.37789	-2.14713
indole-3-acetate	0.0441105	-0.885374	0.0778791	0.330035	1.74439	0.602729	0.102908	0.259533	0.976636	-0.498143	0.00810769	-0.0713411	-0.350569	0.304008	0.961645	0.813315	-0.000711238	0.0567895	1.4274	-0.385476	-0.650827	-0.512163	0.811491	2.07816	-0.150526	0.801052	0.859577	0.531792	-0.46903	0.628264	-1.94141	1.50363	-1.33356	0.415383	-1.56982	0.366637	0.145231	0.553008	1.0392	0.219926	-0.418729	-0.607612	-1.63249	-2.16745	-1.3996	-2.47411	-1.06981	-0.10713	-1.00469
ile-ile	2.8406	-1.29245	-1.09139	0.922989	-0.234662	-0.807704	0.601664	0.609145	1.76713	-0.715527	0.605536	-0.11017	-0.24174	-1.16285	-0.315892	-0.895357	0.370959	0.0430782	-0.213322	0.42092	0.270975	0.91965	0.81466	-0.673888	0.109046	-0.963511	0.343997	0.251088	-1.95231	-1.59221	-0.432123	0.29432	-0.209942	-0.25531	0.684208	1.43921	1.62003	-0.981973	-1.01215	-0.959191	-0.82778	-0.686306	0.171586	0.552139	0.773589	0.670748	0.221737	0.846313	-1.65276
hydroquinone	-0.822768	-0.320677	-1.31528	-0.284158	-0.647264	-1.07946	1.42708	-0.495653	-1.18996	0.707534	-0.519001	0.0872953	0.812402	2.38553	4.29349	-0.53684	0.588001	-0.188019	0.646212	-0.0477142	0.533964	0.576685	-0.0905374	1.07901	1.44231	-0.697929	-0.220365	-0.0641806	0.874223	-0.738661	-0.788052	-0.654928	-0.370116	0.522966	0.858578	0.740322	-1.36782	-0.82114	-0.0622703	-0.894994	-0.0569564	-0.619187	-0.717948	0.497541	-1.22266	-0.132058	0.451373	-0.023596	-0.507301
hydrocinnamic acid	-1.8843	-1.13439	1.06907	0.680708	-1.14808	0.00916902	1.50949	-0.955466	-0.877412	1.78383	-1.20557	-0.0537653	-0.0292237	-0.613609	0.0393785	0.0865457	-0.103022	-0.874373	-1.2468	-1.00215	-0.865688	-1.1083	-1.38134	-0.524978	2.33353	0.925791	0.931638	1.39086	-0.275311	-1.39686	0.0187561	-0.573841	-0.280729	0.550913	0.075754	0.65423	-1.11247	-0.200757	0.470852	1.39893	1.2888	1.04454	-0.737349	-0.338243	0.771833	-0.653166	0.225761	-0.0636112	0.0652141
homoserine	0.159166	-0.481804	-1.5318	0.313669	0.815507	0.828618	2.45127	0.618799	0.489983	0.614249	0.241957	-0.566653	-0.271329	-1.24611	1.00596	0.136308	0.921269	-1.17089	-0.836387	-0.256716	-0.155572	-2.79771	-0.243906	-1.92493	1.30805	0.400028	0.498152	-0.260624	-0.848883	-0.511489	0.990604	1.54709	0.678329	-0.686971	0.79393	0.94529	-0.645208	0.625398	0.723828	0.561484	0.422192	-2.35322	-0.764935	-0.692698	0.687728	0.295759	0.807532	-1.61399	-0.011137
homocystine	1.26068	0.0633909	-0.876574	-0.195644	-0.0229313	0.354516	0.448445	-0.748058	0.113944	-1.45729	-0.536292	-1.60036	-0.816974	-1.43202	0.345045	-1.09821	-1.53304	-0.485375	-1.30721	-0.638173	0.0103732	0.951719	-1.09798	0.945035	0.568043	0.555635	0.986208	0.950497	0.206953	0.0218002	2.83123	1.26209	2.69699	-0.0565027	2.10308	0.182308	-0.0987305	-0.819782	0.995101	-0.522374	-0.539304	-0.0831077	-0.64415	-0.990281	-0.536174	-0.712574	-0.388757	0.0128763	1.15315
histidine	1.1163	1.25283	1.33657	0.434466	0.879718	1.17473	-0.0819952	-0.966059	0.972337	0.320905	-1.04802	-1.99928	-1.28293	-1.23323	-1.26975	-0.489264	-1.1853	1.06759	0.298388	0.107129	0.460357	0.10905	-0.195448	0.0529793	-0.244943	0.540119	0.955827	0.241741	1.26063	0.483989	1.20277	0.831676	0.949418	-0.995651	0.0914127	0.133925	0.966465	-0.449351	-0.780727	0.572572	0.251046	-0.482416	-1.85056	-2.27116	-0.984993	-0.814887	-2.07783	-0.615878	1.12342
hippuric acid	-0.0773391	0.441394	-0.12837	1.69473	1.13013	-1.29945	-1.12286	-0.838484	-1.86169	0.0443015	-0.0449959	0.190491	-0.0779598	0.447174	0.426361	0.197862	0.176274	0.463002	1.60066	-0.501968	-0.21091	0.7905	0.00987764	0.583679	0.00999125	-0.9752	-0.292119	-0.0702223	-1.79924	-1.33387	0.0184417	1.40224	-0.481592	2.19356	1.03955	-0.956087	-1.42421	1.06624	1.19407	0.0170578	1.44339	0.544108	-0.0662521	-1.73779	-1.27939	0.0460659	-0.734106	2.07351	-0.533749
guanosine	-1.14946	-1.46144	-1.32553	0.930179	0.821863	-0.953017	3.07367	1.31303	-1.48409	-0.242242	1.1112	-0.637413	1.20844	-0.557986	2.66753	-0.941113	0.20243	-0.603302	-0.143942	0.105222	0.344251	0.130841	-0.295662	-0.275007	-0.0495496	-0.0567753	0.317701	-0.485735	-2.12143	-0.619638	0.827491	0.848943	-0.110493	-0.465788	-0.48152	1.73405	-0.113511	-0.278767	0.0795238	-0.109849	0.625249	0.422239	-0.505148	0.0692256	-0.245506	0.267433	-0.137236	1.32942	-1.8732
guanine	-1.09641	-1.11629	-0.958264	2.31526	1.3976	-0.78961	1.05784	2.23285	-0.903085	1.47642	2.53733	1.35628	0.251596	-0.342281	-0.327263	-0.777104	-0.149685	-0.655509	1.1193	0.0958428	1.3266	-0.457921	-0.532807	-0.430445	-0.274274	-0.629531	-0.453452	-0.827934	-0.378475	-1.03831	0.755976	0.250772	-0.840082	0.0506824	-0.020193	2.57497	-0.864993	-0.782225	-0.70529	-0.473939	-0.173555	-0.46767	-0.548372	0.101496	0.173562	-0.15443	0.457024	0.379224	-1.23201
glycyl-proline	1.43324	-0.384787	0.199884	1.39324	0.923709	-0.243063	1.38212	0.647047	-0.376195	-0.0777724	0.975151	-0.548505	-0.793001	-0.0354427	0.858873	-1.13767	2.01927	-0.890617	-0.816135	0.214359	-0.492582	-1.85406	0.333592	-1.10485	-0.629947	-0.0452018	-0.00900905	0.0127161	-1.4267	-0.917826	0.110391	1.43658	0.0592186	-0.897998	-1.74598	1.03365	0.0908196	-0.407572	0.57602	0.346819	0.791969	0.103716	-0.869998	-0.654734	1.87191	1.9642	-2.42286	1.12117	-0.803917
glycyl tyrosine	1.75153	1.28246	1.46925	-1.1222	1.15451	1.72727	0.219842	-0.643526	0.658758	-0.101217	-1.06602	-1.07794	-0.881503	-0.482894	-1.31379	-1.71601	0.598759	-0.709579	-1.1247	0.062661	-0.219061	0.343895	0.021936	-0.735612	-0.974743	-0.221557	0.68709	-0.017745	1.11726	-0.774441	0.935733	0.708174	2.69128	-1.75583	-1.21586	0.311073	0.346945	-0.173786	-0.410621	0.0186143	0.0884176	-0.715197	-1.67072	0.452774	0.586447	-0.900205	-0.739959	0.238241	0.969438
glycolic acid	0.171976	1.33812	0.622813	1.66268	-0.722151	-1.26027	-0.122057	0.703036	-1.08057	-0.139965	1.70973	0.0926165	0.70569	1.18256	1.11347	-0.289883	-0.00349833	2.04947	-0.0754332	0.178418	2.89224	-0.897034	0.728847	-0.0128062	0.514784	-1.16261	-0.957922	-0.00862286	-0.49522	-0.656211	-1.01985	-1.10925	-0.0599497	-0.492096	0.315577	0.798701	-1.62198	-0.829375	-0.200771	-1.07316	0.631429	-0.490589	0.985417	-0.0939411	-1.34458	-0.695384	1.03977	0.479584	-1.55305
glycine	0.053315	0.96152	0.381964	-0.667652	-0.513052	-0.917703	-1.62738	-1.06816	0.483801	0.445658	-0.807156	1.06079	0.525155	1.11081	0.846582	2.21983	-0.435571	-0.831759	-0.585276	0.36897	-1.99598	-1.21179	-0.531898	0.326385	0.310785	0.0816489	0.961731	0.351214	2.72503	0.335934	0.29866	-0.134469	-0.311425	-1.73041	0.711355	-0.0206322	1.79326	1.04066	-0.0332387	0.627085	0.404018	1.06174	-0.447681	-1.5533	-0.248338	-1.30503	-1.59374	-1.27303	0.317906
glycerol-alpha-phosphate	0.207612	0.100371	-0.636207	1.10038	0.608863	1.38032	0.893145	0.800593	-0.88379	0.239525	0.856862	-1.45616	-0.495392	0.283278	1.17514	0.132258	0.343894	-1.05512	-0.586516	0.40094	-1.63261	0.142219	0.182898	-1.02296	-0.526798	-2.03489	-0.715639	1.08168	0.238942	-0.447813	0.88075	0.22871	-0.295303	1.27456	1.67273	0.374458	-0.896236	-0.477105	1.46854	0.876378	1.35204	-0.102418	-1.10254	-1.35298	0.328166	-2.08916	-2.64865	0.995828	0.47955
glycerol-3-galactoside	-1.34193	-1.35758	-1.09092	0.808016	0.970374	-0.246524	1.05396	0.985035	-0.547999	0.214951	1.33095	0.12198	0.499711	-0.912177	0.394845	-1.55321	1.06492	-1.18475	-1.06326	-0.774689	-0.377645	0.634501	0.110089	2.3111	1.10584	-0.647864	-0.146328	0.814199	-1.00525	-0.0211048	0.62424	1.78284	-0.744245	-0.794345	1.21093	0.0436652	-1.29887	-1.81747	-0.78714	-0.95075	-0.703044	-0.151948	-0.900219	0.758649	1.1501	0.482971	0.697945	0.511566	2.07406
glycerol	-0.914079	-4.1177	-0.872576	0.32213	-0.380045	-0.732313	-0.571481	-0.85482	0.309481	-0.0518149	0.432835	-0.131775	0.860665	-0.558138	1.09912	-0.0842784	0.113724	-0.486229	1.35178	-0.254763	-0.2869	1.32132	0.465272	0.194652	0.172182	-1.22141	-0.860432	0.481959	0.693058	0.273674	0.502972	0.883249	0.473833	1.1355	-1.53849	-1.36391	-1.47981	-0.278346	0.822458	0.60413	0.441821	-0.263548	0.808992	1.00642	-0.460113	-1.16813	1.98946	0.153836	1.0349
glyceric acid	-1.40873	-1.69474	-1.52105	0.0680526	-1.16379	-1.55832	1.44534	-0.516079	-1.09411	-0.365837	0.33383	-0.58256	-0.299008	-1.0213	-0.275132	-0.827598	-0.27695	-0.148143	-0.94699	0.0573752	-0.189416	-0.747093	0.559416	4.76374	-0.341523	0.266083	1.03501	0.878768	0.0264272	0.0497339	0.361391	1.30656	0.346922	0.805771	0.867017	0.866496	-0.36676	-0.031012	0.552935	0.30304	0.165989	0.61292	-0.578303	-0.30123	-0.180236	-0.217318	-0.0602284	-0.106656	-0.117171
glutaric acid	0.739914	-0.747323	-0.147942	0.401917	0.565483	1.11574	1.21392	1.12948	1.62876	0.0422836	0.404425	-1.62252	-1.18842	-0.259742	0.565234	-0.570892	0.181493	-1.40178	-0.924706	0.471166	0.613242	0.0114338	0.535684	1.94833	0.422411	0.288467	0.636117	0.963478	-0.495721	1.6732	-0.0154469	1.30774	0.602423	0.211367	1.38906	1.37866	-2.41498	-0.765389	-1.45996	-0.161741	-0.952984	-0.800702	-1.36626	-1.18169	-0.871083	-0.172351	-1.53843	0.291431	-1.30935
glutamine	1.2377	0.0523997	0.504645	-0.555446	-0.292164	0.250074	-0.614995	-1.0446	0.0238132	-1.2557	-0.412562	-0.987486	-0.472804	-1.14878	-0.728074	0.0831446	0.101225	-0.165244	-0.762245	-1.03744	-0.512124	-1.51272	-0.923173	-1.60676	-0.343677	-0.490433	0.991845	-0.385205	-0.200649	-0.270549	2.8362	1.1058	2.87679	-0.92618	0.330829	0.685515	1.7303	-0.479119	-0.161018	2.15417	0.0763156	0.00975776	-0.554765	-0.545335	0.128513	-0.268377	0.378383	-0.131764	1.85857
glutamic acid	1.22019	0.487926	0.628505	-0.188676	0.419251	0.778733	-0.504039	-0.241081	0.324589	1.25831	-0.556582	-0.704561	-1.11189	-0.437783	0.449346	-0.875962	-1.20793	-0.370185	-0.746503	0.401285	-1.22957	-0.654422	-0.982391	-1.04674	-0.832748	0.551561	0.371399	-0.266933	0.168849	0.326199	0.761206	0.948018	1.73234	-0.439893	0.194979	-0.335828	1.58798	0.593799	-0.317087	0.896842	-0.481928	0.571209	-1.25817	-1.63587	-0.486709	-1.47717	-1.13308	-1.44192	3.19067
glucose-6-phosphate	0.0948001	-0.344684	-0.612997	0.433218	0.0203462	0.377698	-0.833211	1.82668	-1.27319	-0.118035	-0.79484	0.815306	-0.137453	0.997586	2.52751	-0.450861	-1.30378	1.17312	-1.75008	0.273439	1.1309	-1.65796	-1.71714	-1.03033	-0.813327	-0.128798	-0.74188	-0.628879	-0.617182	0.042304	-0.0863888	0.112012	0.139022	0.410255	0.331292	1.72166	-0.569129	-0.287146	-0.0208072	-0.422749	0.211516	-0.724826	-1.06798	1.66027	1.75728	1.54685	1.86871	-0.551651	-0.707877
glucose-1-phosphate	-0.738729	-0.91228	-1.28257	0.260347	-1.11133	-0.649146	-0.0547378	0.743292	-1.11816	-0.53014	0.404832	-0.397092	0.0414776	-1.17753	-3.52848	-1.05003	-0.511411	-0.87544	-0.372396	-0.666468	-0.244642	-0.446985	-0.204606	-1.18	-0.873091	0.413098	1.2387	1.23682	-0.145595	0.0815204	0.828142	1.31903	-0.215993	1.56278	1.47149	1.82616	-1.09969	-0.129587	0.486607	-0.547994	-0.057008	0.346544	0.561347	1.17514	1.06976	1.20728	1.16681	1.03197	-0.0722647
glucose	1.20487	0.253746	0.294839	-0.00482044	1.74124	0.89583	-0.644027	-0.794458	1.73613	0.237804	-1.10843	-0.105168	-0.614581	-0.518235	-1.01271	-1.54414	-0.777829	-1.27871	-1.85537	0.788984	-1.44452	0.895923	-0.695953	0.218981	-1.30246	1.57753	0.895897	0.749156	0.667738	1.25886	-0.776192	0.691957	0.464641	-0.117048	-0.11785	0.0228334	1.68948	0.796849	-0.34344	-0.467942	-0.586319	0.821219	-0.662876	-1.54117	-1.07783	-1.0484	-0.875789	-0.584082	0.998907
gluconic acid lactone	0.316945	-1.11115	0.656607	-0.85681	1.22713	0.847164	-1.05874	-0.841357	0.37533	1.18958	0.467803	-0.998651	1.48836	1.28788	0.594494	0.877488	1.23568	1.29891	0.686611	1.36389	-1.7778	0.855899	0.997055	0.466951	-0.001676	0.899284	-0.583726	-0.945153	-1.67069	1.11938	-1.17362	-0.82918	-0.516152	0.101234	-0.672383	-0.821261	0.686618	1.03933	-0.800752	-1.29247	-1.06812	-0.487412	-0.853509	-1.75799	-0.992096	-0.868756	-1.22716	1.32122	0.182805
gluconic acid	2.30438	-0.972355	-0.607626	0.973845	-0.275947	-0.241007	0.252887	0.837788	0.12358	0.1613	1.10667	-0.210708	3.11476	-0.42969	0.13034	-0.629309	-0.342076	0.0282403	0.378117	-0.0455572	0.0120401	0.550925	-1.23392	-0.316541	0.0770264	-0.514557	0.526233	0.407571	-0.551538	-0.725381	0.0149462	0.260622	0.0473932	0.416514	0.89817	1.12346	-0.773884	-1.92014	-0.252493	-1.69846	0.209758	0.570354	-0.818087	0.67106	0.818543	-0.522822	0.755396	1.09474	-1.39047
glucoheptulose	-0.484345	-2.22395	-0.162704	1.02697	-0.0199884	0.0357249	0.594188	1.4862	-1.62088	0.31184	-1.3161	0.364424	0.0875959	-0.0493465	0.339874	-0.421602	0.437487	-0.754081	-0.352216	-0.295123	0.240786	-0.554571	0.163594	-0.15759	0.151949	0.742016	0.83765	0.654854	1.41351	0.0178406	0.359387	0.825141	-1.51705	-0.099668	0.779407	1.43463	-1.12621	0.135912	0.713208	-0.23857	0.22564	-2.21062	0.623824	0.552138	-1.70939	1.21032	1.19163	1.06124	-0.0299862
galactose-6-phosphate	-1.38677	-2.01843	-1.18289	-1.41302	0.589394	0.600499	1.36783	-0.804948	-0.704849	-1.30997	0.135102	-0.876327	-0.695581	0.0843153	2.39753	-0.0331299	-0.000695889	-0.550973	-0.665292	-0.122498	0.112159	0.140071	-1.02382	-0.102485	0.637278	-0.181202	-1.52217	-0.552827	0.627254	1.08815	0.242407	0.810813	0.255903	0.343706	1.76701	-1.0704	2.97215	-1.54977	0.440206	-0.164834	0.343343	1.31244	-0.044107	0.925593	-0.463248	-0.0737397	1.22762	0.377973	0.294681
galactonic acid	0.260326	-0.691148	-0.0566785	1.05284	-0.170003	0.137205	1.07331	1.19131	-0.0287447	1.05598	-0.0400311	0.832447	1.4411	-0.341217	0.106705	-0.644247	0.745405	-1.48542	0.109451	-1.17221	0.239266	0.909136	1.95955	-0.815771	-2.41884	0.487051	1.15167	1.5531	-0.901169	-2.19263	-2.08135	0.749746	-0.428944	0.466313	-0.201292	0.513431	-0.771321	-0.718432	1.41404	-0.0642704	-0.983254	0.691713	-1.5225	0.30282	0.224024	0.000237731	-0.0972717	-0.638642	-1.3758
galactitol	-0.110742	-0.25656	-0.242065	0.82603	0.976264	0.747547	0.558821	1.46915	1.02642	0.887057	0.171951	-0.122531	0.879221	0.227054	0.5016	-1.3375	0.796362	-0.355716	-0.896644	-0.0950444	-1.6888	-1.26102	0.876031	-1.6666	-1.49134	0.804833	0.424946	1.55419	-0.710072	-1.04315	0.38139	1.23805	1.01724	0.730265	1.33996	1.20771	-2.80069	-0.31525	0.896999	-1.20057	-0.385159	-1.77697	-1.0194	-0.598067	-0.00875046	0.439852	0.0712861	0.199573	-1.35551
galactinol	-0.875319	-0.638234	-1.21399	1.36042	-1.25013	-1.28461	1.40126	1.13366	-2.42428	-0.00986818	0.970443	0.742206	0.701715	0.594238	0.543645	-0.601675	0.55214	-0.0781692	0.0117286	0.86805	0.840299	0.787575	0.506129	0.639146	-0.0948665	-0.681974	0.266147	-0.0457836	-2.29829	-1.26421	-0.279461	0.0300543	-1.44756	0.22836	-0.30235	0.955473	-1.72789	-0.545315	-0.24157	-0.906012	0.963672	0.779175	0.390204	0.671394	1.33298	0.707454	1.63607	1.11345	-1.8456
fumaric acid	0.0786576	0.31896	0.600496	0.0779682	1.40744	1.2526	-0.634221	0.0312071	1.73554	0.452725	-0.45368	-0.973793	-0.236894	0.339745	-2.07965	-0.382281	-0.433202	-1.76741	-1.79916	0.219455	-0.449938	0.202399	-0.962376	-0.167901	-1.63691	0.281286	-0.0539335	-0.424901	1.12118	1.76978	1.96603	1.54435	2.19436	0.153714	1.26489	-0.494029	-0.183336	-0.0512117	0.632817	0.0208149	0.183517	-0.0511193	-1.10722	-1.26712	-1.04934	-1.31819	-0.0054496	-1.12931	0.343119
fucose	0.650324	1.1327	0.315015	0.733022	0.589488	2.34653	1.07258	1.7191	1.94656	1.40307	1.31737	1.15123	0.619288	-0.141121	1.18047	0.42832	0.23901	0.699546	0.759591	1.08284	0.599369	-0.526972	1.29495	-0.770118	0.0357721	-0.908134	-1.15788	-0.395474	-1.41028	-1.25417	-0.929171	0.0354071	-1.22985	-0.300728	-0.871623	-0.29907	-1.76828	-0.324364	-0.845092	-1.34679	-1.02631	-0.856748	-0.119838	-0.701901	-0.219967	-0.162352	-0.21952	0.025742	-1.23801
fructose-6-phosphate	0.535959	-0.475865	-0.345019	0.360812	1.09844	0.0282914	-0.900195	0.664179	-0.873198	-0.0342479	0.33282	-1.20012	-0.182786	0.0618843	4.22496	-0.263871	0.426641	-1.4517	-1.26425	0.647511	-1.16751	-0.578788	-0.589619	-1.53756	-0.513247	0.128192	-0.729446	0.839628	-0.36392	0.0738409	0.0513722	1.47107	-1.68251	1.16152	0.590305	0.201323	0.0427201	0.431434	1.83203	0.366695	0.329911	-0.150641	-0.518719	-0.641521	-0.390719	-1.94991	0.188155	0.624687	0.0712641
fructose	-0.403803	-0.666707	-1.13908	0.527537	-0.0215393	1.32101	0.766416	-0.492208	0.91897	-0.0889202	1.2955	-0.260743	-2.83767	0.249991	-0.160127	-1.43797	0.342824	-1.56092	-0.353777	0.65637	-1.50499	-0.623301	-0.442306	0.0380295	0.396668	0.450615	-0.258877	-0.296946	0.785702	1.59917	1.37029	1.74923	2.22013	0.347329	1.92722	1.5524	-1.41094	-0.270982	0.335272	-0.0183324	0.42241	-0.22019	-1.16321	-0.750145	-0.373188	-0.530827	-0.582488	-0.0964035	-1.20737
ferulic acid	-1.31236	-0.932828	-1.48064	1.14164	-0.204033	-0.992051	1.89485	1.32628	-1.56862	2.00636	-0.513653	0.105868	0.326762	-0.211613	0.432129	-1.08995	0.478551	0.441318	0.069875	-0.147617	0.369434	-0.563861	-0.375987	-1.05318	-0.954668	-0.0994992	-0.1855	0.226989	-0.159425	-1.612	-0.0322109	0.377421	-0.0151436	0.783376	2.06864	1.98677	-1.46575	-0.823712	-0.642384	-0.586393	-0.493253	-0.174231	1.8092	1.12864	0.612568	1.20684	1.43196	-0.063156	-1.13757
ethanolamine	0.87793	0.460592	0.379041	0.076683	0.0442728	-0.875593	-0.317836	0.891015	-0.741946	0.898564	0.864581	0.34929	0.515156	-0.199859	-5.53332	-0.0678713	0.754201	0.345143	0.183716	0.969141	-0.218163	-0.470983	1.24078	-0.289571	0.144459	0.0522696	0.354527	0.691878	-1.04189	-1.15322	-0.637484	-0.316856	-1.07108	0.274789	-1.67515	0.285897	-0.257051	0.00561947	0.286125	0.385376	0.782497	0.272555	0.47141	-0.414299	0.636903	0.478109	0.537266	0.546171	-0.26966
erythrose	-0.415804	0.0231415	-1.914	0.338974	-1.85777	-3.75222	0.498311	0.707582	-0.69547	-0.00293639	1.1652	0.48412	0.94519	0.486066	0.866668	-0.135786	0.697595	0.0968422	-0.607788	0.705336	0.569985	0.664307	1.84742	1.01971	0.48856	0.323933	0.500598	0.57324	-1.07797	-0.938289	-1.40396	-0.843254	-2.09819	0.883769	-0.189917	0.558581	-0.792133	-0.839862	1.29613	0.223174	0.204124	0.660256	0.293983	0.322547	0.57601	0.574313	0.305929	0.532389	-0.549726
erythronic acid lactone	-0.679878	-1.72637	-0.283147	-0.427723	-0.906975	-2.05974	0.724483	0.00179269	-1.2756	-0.019428	-0.19659	0.839935	0.747382	0.611412	0.724266	1.71376	0.860057	-0.875349	0.344137	0.422925	0.649938	2.255	0.368436	1.19484	0.610641	-0.46884	-0.966976	0.149295	0.063148	0.191667	0.0704457	-2.36655	-0.879401	-0.34908	-2.23492	-0.669425	-1.79466	0.159556	0.615308	1.39723	0.704288	1.68209	0.340782	0.5334	-0.25414	0.734294	0.717918	0.475183	-0.559444
erythritol	-1.9621	-1.65358	-1.4883	-0.0616258	-1.487	-1.69546	0.268465	0.457602	-1.84161	-0.438334	0.087664	-0.864666	-0.265208	-1.00446	-0.0233495	-1.53813	-0.161253	0.293354	0.419555	0.356298	0.406347	0.837984	0.775471	0.0992934	-0.705582	0.246624	0.86088	1.13275	-1.03698	-1.23519	-0.457194	0.489202	0.667567	1.4973	0.697349	1.1473	-1.45418	0.394625	1.43135	-0.18256	0.641933	0.391316	0.479089	1.58587	1.08984	1.01855	1.52467	1.536	-1.18392
enterolactone	-0.991426	-0.906025	-1.06488	0.168854	0.795649	0.363868	0.881071	2.14445	-0.109082	-0.549106	-0.227854	0.0311516	0.349905	-0.898072	0.47117	-2.31178	0.718433	0.244012	0.356585	-0.254708	0.604939	0.38096	0.117486	0.136002	-0.223746	0.804604	0.390906	0.624216	-0.103359	0.253885	-0.868542	2.44575	-1.64639	0.174594	-0.116563	2.69805	0.130292	-1.87226	-1.26864	-1.68925	-1.0572	-1.48622	0.55634	0.199316	-0.278974	0.233124	1.55061	-0.105396	-0.0761042
dodecanol	-0.738038	-0.52318	-0.484632	-0.818376	1.9545	0.757467	-0.457393	0.220496	1.37316	1.76356	-0.850607	-0.79928	-0.250609	-0.240867	-0.344147	-1.85983	-0.329959	-1.63951	-0.863032	0.0556417	-0.457628	0.0576364	-0.748406	-0.680045	-0.672966	0.429187	-0.559814	-0.821206	0.103716	1.65742	1.63095	0.843475	1.8862	0.150694	1.23852	-0.534921	-1.33238	-1.11535	1.53084	-0.900688	0.704118	-0.365781	-0.622903	-0.755486	-0.928653	-0.276211	0.784223	-0.420854	1.13997
dihydroxymalonic acid	-0.100978	-0.78716	-0.824886	0.00461675	0.341944	-0.403404	0.848452	0.385914	-0.82554	0.46744	0.748339	0.313613	0.735726	-0.176365	-0.501898	-0.521102	-1.2477	0.164289	0.38516	0.207919	0.963887	0.85272	0.179006	0.734393	-0.320797	-0.718424	0.249474	-0.019867	-0.0397586	0.825677	0.393903	0.228419	0.410628	0.18808	-3.52875	1.16722	-3.0028	0.389908	-3.1199	-0.15491	0.608023	0.169965	0.400404	0.99193	0.215472	0.456706	1.53605	1.25436	-0.328976
dihydroxyacetone	-0.536597	-0.767281	-0.387006	0.0297443	0.0403954	-0.873034	1.14407	-0.337241	-0.238618	-0.180762	-0.519268	0.570723	2.15146	-1.23414	-0.231421	-0.761375	0.205039	0.121023	-0.32386	-1.892	1.97671	2.34229	0.304086	0.675556	-0.794524	-2.04494	-0.439995	0.492074	-0.500066	-0.271759	-1.36447	-1.16131	0.0703975	-1.39813	-0.118355	-0.363306	0.193041	0.159894	0.891597	0.719552	-1.00763	0.922816	0.601332	1.3782	0.880921	1.00494	2.34987	-0.227515	-1.10093
dihydro-3-coumaric acid	-1.03823	0.0820116	-0.444652	1.13264	-0.549916	-0.0778481	0.824679	0.476413	-0.554725	-0.340201	1.26103	0.927873	1.53841	0.752717	0.0501713	-0.0562825	-0.431234	0.856774	1.32934	0.631623	1.51622	0.21232	-0.0116063	-0.819755	-0.619952	-1.58982	0.282251	-0.336618	-0.914889	-1.3132	-0.962357	-0.963482	-1.15485	0.14745	-0.299083	1.50424	-2.40132	-1.0896	-0.930165	-0.884426	0.362458	0.0491028	1.56721	1.28715	0.374523	0.803327	1.77997	1.29937	-1.56014
[truncated: 98 more rows]
[truncated: 2 more columns]

## Sheet: Sheet6
Sheet6 - Relative abundance of metabolites impacted by human milk (n= 9) or milk formula (n=7) in the duodenum contents of piglets at postnatal day 51.
Animal ID	29	30	31	32	33	34	43	44	45	23	25	26	28	41	42	46
Label	Human milk	Human milk	Human milk	Human milk	Human milk	Human milk	Human milk	Human milk	Human milk	Milk formula	Milk formula	Milk formula	Milk formula	Milk formula	Milk formula	Milk formula
[truncated: 282 more rows]

## Sheet: Sheet7
Sheet7 - Relative abundance of metabolites impacted by human milk (n= 15) or milk formula (n=15) in the jejunum contents of piglets at postnatal day 51.
[truncated: 255 more rows]

[truncated: 4 more sheets: Sheet8, Sheet9, Sheet10, Sheet11]
